# Supplementary material for: Structural and Functional Insights from the Metagenome of an Acidic Hot Spring Microbial Planktonic Community in the Colombian Andes
Source: PLoS One. 2012 Dec 14;7(12):e52069. doi: 10.1371/journal.pone.0052069 (PMC3522619; doi:10.1371/journal.pone.0052069)
Supplement: Table S1 — Phylogenetic affiliation of SSU rRNA sequences. The aligned reads were classified taxonomically using “classify a batch of sequences against multiple taxonomies tool” from Greengenes. (XLS) [file pone.0052069.s004.xls]

## Sheet: classifications_16S_rRNA_Coquit
Table S1. Phylogenetic affiliation of SSU rRNA sequences. The aligned reads were classified taxonomically using “classify a batch of sequences against multiple taxonomies tool” from Greengenes.
Sequence_id (Read)	RDP prokMSA_id	RDP Simrank id	RDP DNAML id	RDP DNAML columns	RDP tax string	greengenes prokMSA_id	greengenes Simrank id	greengenes DNAML id	greengenes DNAML columns	greengenes tax string	ncbi prokMSA_id	ncbi Simrank id	ncbi DNAML id	ncbi DNAML columns	ncbi tax string
GHRKLRM07ILUHX.1	111811	80.98	0.959355	152	RDP:Bacteria; "Acidobacteria"; Acidobacteria_Gp1; Gp1; otu_125	111811	80.98	0.959355	152	greengenes:k__Bacteria; p__Acidobacteria; c__Acidobacteria (class); o__Acidobacteriales; f__Acidobacteriaceae; Unclassified; otu_225	111811	80.98	0.959355	152	ncbi:Bacteria; Acidobacteria; Acidobacteriales; Acidobacteriaceae; Unclassified; otu_214
GHRKLRM07IBKTT.1	236797	48.08	0.710019	159	RDP:Bacteria; "Acidobacteria"; Acidobacteria_Gp1; Gp1; otu_125	236797	48.08	0.710019	159	greengenes:k__Bacteria; p__Acidobacteria; Unclassified; otu_220	38910	46.79	0.75541	158	ncbi:Bacteria; Thermotogae; Thermotogales; Thermotogaceae; Thermotoga; Unclassified; otu_3460
GHRKLRM08JPP4M.1	1733	70.24	0.749756	50	RDP:Bacteria; "Acidobacteria"; Holophagae; Holophagales; Holophagaceae; Holophaga; otu_141	239524	69.05	0.660414	50	greengenes:k__Bacteria; p__Proteobacteria; c__Epsilonproteobacteria; o__Nautiliales; f__Nautiliaceae; g__Caminibacter; s__Caminibacter mediatlanticus; otu_3367	239524	69.05	0.660414	50	ncbi:Bacteria; Proteobacteria; Epsilonproteobacteria; Nautiliales; Nautiliaceae; Caminibacter; otu_2827
GHRKLRM05F84GT.2	67031	57.41	0.723144	42	RDP:Bacteria; "Actinobacteria"; Actinobacteria; Acidimicrobidae; Acidimicrobiales; "Acidimicrobineae"; Acidimicrobiaceae; unclassified_Acidimicrobiaceae; otu_148	67031	57.41	0.723144	42	greengenes:k__Bacteria; p__Actinobacteria; c__Actinobacteria (class); o__koll13; otu_936	83782	55.56	0.752067	42	ncbi:Bacteria; Bacteroidetes; Flavobacteria; Flavobacteriales; Flavobacteriaceae; Formosa; Unclassified; otu_855
GHRKLRM06GSMPB.1	67031	57.41	0.723144	42	RDP:Bacteria; "Actinobacteria"; Actinobacteria; Acidimicrobidae; Acidimicrobiales; "Acidimicrobineae"; Acidimicrobiaceae; unclassified_Acidimicrobiaceae; otu_148	67031	57.41	0.723144	42	greengenes:k__Bacteria; p__Actinobacteria; c__Actinobacteria (class); o__koll13; otu_936	83782	55.56	0.752067	42	ncbi:Bacteria; Bacteroidetes; Flavobacteria; Flavobacteriales; Flavobacteriaceae; Formosa; Unclassified; otu_855
GHRKLRM07IN28R.2	67031	57.41	0.723144	42	RDP:Bacteria; "Actinobacteria"; Actinobacteria; Acidimicrobidae; Acidimicrobiales; "Acidimicrobineae"; Acidimicrobiaceae; unclassified_Acidimicrobiaceae; otu_148	67031	57.41	0.723144	42	greengenes:k__Bacteria; p__Actinobacteria; c__Actinobacteria (class); o__koll13; otu_936	83782	55.56	0.752067	42	ncbi:Bacteria; Bacteroidetes; Flavobacteria; Flavobacteriales; Flavobacteriaceae; Formosa; Unclassified; otu_855
GHRKLRM06HLE3L.1	270034	42.07	0.715048	156	RDP:Bacteria; "Actinobacteria"; Actinobacteria; Actinobacteridae; Actinomycetales; Micrococcineae; Microbacteriaceae; unclassified_Microbacteriaceae; otu_270	270034	42.07	0.715048	156	greengenes:k__Bacteria; p__Actinobacteria; c__Actinobacteria (class); o__Actinomycetales; f__Microbacteriaceae; g__Yonghaparkia; Unclassified; otu_502	270034	42.07	0.715048	156	ncbi:Bacteria; Actinobacteria; Actinobacteridae; Actinomycetales; Micrococcineae; Microbacteriaceae; Yonghaparkia; otu_444
GHRKLRM07IE8HS.1	100881	68.15	0.938513	240	RDP:Bacteria; "Actinobacteria"; Actinobacteria; Actinobacteridae; Actinomycetales; Streptomycineae; Streptomycetaceae; Streptomyces; otu_371	100881	68.15	0.938513	240	greengenes:k__Bacteria; p__Actinobacteria; c__Actinobacteria (class); o__Actinomycetales; f__Streptomycetaceae; Unclassified; otu_758	100881	68.15	0.938513	240	ncbi:Bacteria; Actinobacteria; Actinobacteridae; Actinomycetales; Streptomycineae; Streptomycetaceae; Streptomyces; Unclassified; otu_565
GHRKLRM05FYKE0.1	327468	43.10	0.865304	49	RDP:Bacteria; "Aquificae"; Aquificae; Aquificales; Aquificaceae; Hydrogenobaculum; otu_432	327468	43.10	0.865304	49	greengenes:k__Bacteria; p__Aquificae; c__Aquificae (class); o__Aquificales; f__Aquificaceae; g__Hydrogenobaculum; s__Hydrogenobaculum sp. Y04AAS1; otu_958	327468	43.10	0.865304	49	ncbi:Bacteria; Aquificae; Aquificales; Aquificaceae; Hydrogenobaculum; Unclassified; otu_658
GHRKLRM06G0K4P.1	327468	43.10	0.865304	49	RDP:Bacteria; "Aquificae"; Aquificae; Aquificales; Aquificaceae; Hydrogenobaculum; otu_432	327468	43.10	0.865304	49	greengenes:k__Bacteria; p__Aquificae; c__Aquificae (class); o__Aquificales; f__Aquificaceae; g__Hydrogenobaculum; s__Hydrogenobaculum sp. Y04AAS1; otu_958	327468	43.10	0.865304	49	ncbi:Bacteria; Aquificae; Aquificales; Aquificaceae; Hydrogenobaculum; Unclassified; otu_658
GHRKLRM06GZJ9N.1	327468	43.10	0.865304	49	RDP:Bacteria; "Aquificae"; Aquificae; Aquificales; Aquificaceae; Hydrogenobaculum; otu_432	327468	43.10	0.865304	49	greengenes:k__Bacteria; p__Aquificae; c__Aquificae (class); o__Aquificales; f__Aquificaceae; g__Hydrogenobaculum; s__Hydrogenobaculum sp. Y04AAS1; otu_958	327468	43.10	0.865304	49	ncbi:Bacteria; Aquificae; Aquificales; Aquificaceae; Hydrogenobaculum; Unclassified; otu_658
GHRKLRM07IOY0C.1	112685	37.21	0.417604	92	RDP:Bacteria; "Bacteroidetes"; "Sphingobacteria"; "Sphingobacteriales"; Cytophagaceae; Emticicia; otu_515	112685	37.21	0.417604	92	greengenes:k__Bacteria; p__Bacteroidetes; c__Sphingobacteria; o__Sphingobacteriales; f__Flexibacteraceae; g__Emticicia; otu_1211	112685	37.21	0.417604	92	ncbi:Bacteria; Bacteroidetes; Cytophagia; Cytophagales; Cytophagaceae; Emticicia; Unclassified; otu_753
GHRKLRM06HG4VQ.1	357684	47.74	0.744436	158	RDP:Bacteria; "Bacteroidetes"; "Sphingobacteria"; "Sphingobacteriales"; Sphingobacteriaceae; Pedobacter; otu_534	357684	47.74	0.744436	158	greengenes:k__Bacteria; p__Bacteroidetes; c__Sphingobacteria; o__Sphingobacteriales; f__Sphingobacteriaceae; Unclassified; otu_1240	357684	47.74	0.744436	158	ncbi:Bacteria; Bacteroidetes; Sphingobacteria; Sphingobacteriales; Sphingobacteriaceae; Pedobacter; Unclassified; otu_997
GHRKLRM06GUV00.1	157758	42.68	0.725004	86	RDP:Bacteria; "Bacteroidetes"; Bacteroidetes_incertae_sedis; unclassified_Bacteroidetes_incertae_sedis; otu_543	157758	42.68	0.725004	86	greengenes:k__Bacteria; p__Bacteroidetes; c__Bacteroidia; o__Bacteroidales; Unclassified; otu_991	130918	41.46	0.744902	86	ncbi:Bacteria; Cyanobacteria; Prochlorales; unclassified Prochlorales; otu_1285
GHRKLRM05FWW1L.1	360779	53.33	0.717214	51	RDP:Bacteria; "Bacteroidetes"; Flavobacteria; "Flavobacteriales"; Flavobacteriaceae; Chryseobacterium; otu_560	360779	53.33	0.717214	51	greengenes:k__Bacteria; p__Bacteroidetes; c__Flavobacteria; o__Flavobacteriales; f__Flavobacteriaceae; g__Chryseobacterium; Unclassified; otu_1089	360779	53.33	0.717214	51	ncbi:Bacteria; Bacteroidetes; Flavobacteria; Flavobacteriales; Flavobacteriaceae; Chryseobacterium; Unclassified; otu_833
GHRKLRM05F143D.1	199900	61.90	0.696052	69	RDP:Bacteria; "Bacteroidetes"; Flavobacteria; "Flavobacteriales"; Flavobacteriaceae; unclassified_Flavobacteriaceae; otu_621	142000	55.56	0.716894	69	greengenes:k__Bacteria; p__Bacteroidetes; c__Flavobacteria; o__Flavobacteriales; f__Flavobacteriaceae; Unclassified; otu_1069	142000	55.56	0.716894	69	ncbi:Bacteria; Bacteroidetes; Flavobacteria; Flavobacteriales; Flavobacteriaceae; Bergeyella; Unclassified; otu_825
GHRKLRM08JXS59.1	199900	63.93	0.705572	67	RDP:Bacteria; "Bacteroidetes"; Flavobacteria; "Flavobacteriales"; Flavobacteriaceae; unclassified_Flavobacteriaceae; otu_621	315572	57.38	0.750483	67	greengenes:k__Bacteria; p__Bacteroidetes; c__Flavobacteria; o__Flavobacteriales; f__Flavobacteriaceae; g__Winogradskyella; s__Winogradskyella thalassocola; otu_1166	315572	57.38	0.750483	67	ncbi:Bacteria; Bacteroidetes; Flavobacteria; Flavobacteriales; Flavobacteriaceae; Winogradskyella; Unclassified; otu_924
GHRKLRM06HBUHD.1	2940	80.82	0.935649	49	RDP:Bacteria; "Chlamydiae"; Chlamydiae; Chlamydiales; Chlamydiaceae; Chlamydophila; otu_635	136934	86.30	0.911959	49	greengenes:k__Bacteria; p__Chlamydiae; c__Chlamydiae (class); o__Chlamydiales; f__Parachlamydiaceae; g__Candidatus Protochlamydia; s__Candidatus Protochlamydia amoebophila; otu_1283	136934	86.30	0.911959	49	ncbi:Bacteria; Chlamydiae; Chlamydiales; Parachlamydiaceae; Candidatus Protochlamydia; Unclassified; otu_1077
GHRKLRM07IBKTT.2	110496	45.61	0.613642	41	RDP:Bacteria; "Chloroflexi"; "Dehalococcoidetes"; Dehalococcoides; otu_651	109890	45.61	0.613642	41	greengenes:k__Bacteria; p__Chloroflexi; c__Dehalococcoidetes; o__Dehalococcoidales; f__Dehalococcoidaceae; g__Dehalococcoides; Unclassified; otu_1368	99395	45.61	0.79971	41	ncbi:Bacteria; Bacteroidetes; Cytophagia; Cytophagales; Cytophagaceae; Flexibacter; Unclassified; otu_758
GHRKLRM08JL113.1	226431	42.71	0.690703	102	RDP:Bacteria; "Chloroflexi"; "Dehalococcoidetes"; Dehalogenimonas; otu_652	137624	41.67	0.745977	101	greengenes:k__Bacteria; p__Spirochaetes; c__Spirochaetes (class); o__Spirochaetales; f__Spirochaetaceae; g__Borrelia; s__Borrelia parkeri; otu_4120	137624	41.67	0.745977	101	ncbi:Bacteria; Spirochaetes; Spirochaetales; Spirochaetaceae; Borrelia; Unclassified; otu_3367
GHRKLRM07H1WCJ.1	57551	67.55	0.84715	181	RDP:Bacteria; "Deferribacteres"; Deferribacteres; Deferribacterales; Deferribacteraceae; Deferribacter; otu_666	57551	67.55	0.84715	181	greengenes:k__Bacteria; p__Deferribacteres; c__Deferribacteres (class); o__Deferribacterales; f__Deferribacteraceae; g__Deferribacter; s__Deferribacter abyssi; otu_1532	57551	67.55	0.84715	181	ncbi:Bacteria; Deferribacteres; Deferribacterales; Deferribacteraceae; Deferribacter; Unclassified; otu_1299
GHRKLRM07H18XM.1	60605	31.94	0.561363	78	RDP:Bacteria; "Deinococcus-Thermus"; Deinococci; Thermales; Thermaceae; Thermus; otu_680	60605	31.94	0.561363	78	greengenes:k__Bacteria; p__Thermi; c__Deinococci; o__Thermales; f__Thermaceae; g__Thermus; Unclassified; otu_4341	60561	31.94	0.561363	78	ncbi:Bacteria; Deinococcus-Thermus; Deinococci; Thermales; Thermaceae; Thermus; Unclassified; otu_1321
GHRKLRM07H6RUX.1	13735	50.96	0.799798	202	RDP:Bacteria; "Dictyoglomi"; "Dictyoglomia"; "Dictyoglomales"; "Dictyoglomaceae"; Dictyoglomus; otu_684	13735	50.96	0.799798	202	greengenes:k__Bacteria; p__Dictyoglomi; c__Dictyoglomia; o__Dictyoglomales; f__Dictyoglomaceae; g__Dictyoglomus; Unclassified; otu_1539	13735	50.96	0.799798	202	ncbi:Bacteria; Dictyoglomi; Dictyoglomales; Dictyoglomaceae; Dictyoglomus; otu_1327
GHRKLRM05F8EY4.1	185189	40.13	0.704932	294	RDP:Bacteria; "Firmicutes"; "Bacilli"; "Lactobacillales"; Lactobacillaceae; Lactobacillus; otu_721	185189	40.13	0.704932	294	greengenes:k__Bacteria; p__Firmicutes; c__Bacilli; o__Lactobacillales; f__Lactobacillaceae; g__Lactobacillus; Unclassified; otu_1865	185189	40.13	0.704932	294	ncbi:Bacteria; Firmicutes; Lactobacillales; Lactobacillaceae; Lactobacillus; Unclassified; otu_1845
GHRKLRM05FRSB1.1	158795	37.31	0.558558	73	RDP:Bacteria; "Firmicutes"; "Bacilli"; Bacillales; "Paenibacillaceae"; Paenibacillus; otu_738	158795	37.31	0.558558	73	greengenes:k__Bacteria; p__Firmicutes; c__Bacilli; o__Bacillales; f__Paenibacillaceae; g__Paenibacillus; Unclassified; otu_1688	158795	37.31	0.558558	73	ncbi:Bacteria; Firmicutes; Bacillales; Paenibacillaceae; Paenibacillus; Unclassified; otu_1426
GHRKLRM07IHX2G.1	151023	44.00	0.634121	77	RDP:Bacteria; "Firmicutes"; "Bacilli"; Bacillales; Bacillaceae; Bacillus; otu_758	188805	45.33	0.656315	77	greengenes:k__Bacteria; p__Firmicutes; c__Clostridia; o__Clostridiales; f__Lachnospiraceae; g__Blautia; Unclassified; otu_2094	203288	41.33	0.640836	81	ncbi:Bacteria; Firmicutes; Clostridia; Clostridiales; Clostridiaceae; Clostridium; Unclassified; otu_1503
GHRKLRM08JAERT.1	101551	81.82	0.86696	60	RDP:Bacteria; "Firmicutes"; "Bacilli"; Bacillales; Bacillaceae; Geobacillus; otu_763	101551	81.82	0.86696	60	greengenes:k__Bacteria; p__Firmicutes; c__Bacilli; o__Bacillales; f__Bacillaceae; g__Geobacillus; Unclassified; otu_1625	101551	81.82	0.86696	60	ncbi:Bacteria; Firmicutes; Bacillales; Bacillaceae; Geobacillus; Unclassified; otu_1362
GHRKLRM08JN4KR.1	114533	40.00	0.735483	181	RDP:Bacteria; "Firmicutes"; "Clostridia"; Clostridiales; "Lachnospiraceae"; unclassified_"Lachnospiraceae"; otu_874	114533	40.00	0.735483	181	greengenes:k__Bacteria; p__Firmicutes; c__Clostridia; o__Clostridiales; f__Lachnospiraceae; g__Clostridium; Unclassified; otu_2101	114533	40.00	0.735483	181	ncbi:Bacteria; Firmicutes; Clostridia; Clostridiales; Clostridiaceae; Clostridium; Unclassified; otu_1503
GHRKLRM08JCI8U.1	180328	52.70	0.805379	79	RDP:Bacteria; "Firmicutes"; "Clostridia"; Clostridiales; "Ruminococcaceae"; Acetivibrio; otu_881	180328	52.70	0.805379	79	greengenes:k__Bacteria; p__Firmicutes; c__Clostridia; o__Clostridiales; Unclassified; otu_1995	3787	52.70	0.844607	78	ncbi:Bacteria; Spirochaetes; Spirochaetales; Brachyspiraceae; Brachyspira; Unclassified; otu_3355
GHRKLRM06GYL61.1	134604	32.79	0.745977	198	RDP:Bacteria; "Firmicutes"; "Clostridia"; Clostridiales; Clostridiaceae; "Clostridiaceae 1"; Clostridium; otu_898	251694	30.33	0.73794	198	greengenes:k__Bacteria; p__Firmicutes; c__Clostridia; o__Clostridiales; f__Clostridiaceae; g__Clostridium; s__Clostridium kluyveri; otu_2021	251694	30.33	0.73794	198	ncbi:Bacteria; Firmicutes; Clostridia; Clostridiales; Clostridiaceae; Clostridium; Unclassified; otu_1503
GHRKLRM08JEQE0.1	134604	33.20	0.758041	207	RDP:Bacteria; "Firmicutes"; "Clostridia"; Clostridiales; Clostridiaceae; "Clostridiaceae 1"; Clostridium; otu_898	134604	33.20	0.758041	207	greengenes:k__Bacteria; p__Firmicutes; c__Clostridia; o__Clostridiales; f__Clostridiaceae; g__Clostridium; s__Clostridium ljungdahlii; otu_2022	134604	33.20	0.758041	207	ncbi:Bacteria; Firmicutes; Clostridia; Clostridiales; Clostridiaceae; Clostridium; Unclassified; otu_1503
GHRKLRM08JGK1Q.1	17161	41.18	0.744931	127	RDP:Bacteria; "Firmicutes"; "Clostridia"; Clostridiales; Clostridiaceae; "Clostridiaceae 1"; Clostridium; otu_898	17161	41.18	0.744931	127	greengenes:k__Bacteria; p__Firmicutes; c__Clostridia; o__Clostridiales; f__Clostridiaceae; g__Clostridium; s__Clostridium ljungdahlii; otu_2022	17161	41.18	0.744931	127	ncbi:Bacteria; Firmicutes; Clostridia; Clostridiales; Clostridiaceae; Clostridium; Unclassified; otu_1503
GHRKLRM08JLFZX.1	243859	33.14	0.281476	173	RDP:Bacteria; "Firmicutes"; "Clostridia"; Clostridiales; Incertae Sedis XVIII; Symbiobacterium; otu_948	129279	33.72	0.281476	173	greengenes:k__Bacteria; p__Firmicutes; c__Clostridia; o__Clostridiales; f__Symbiobacteriaceae; g__Symbiobacterium; s__Symbiobacterium thermophilum; otu_2194	129279	33.72	0.281476	173	ncbi:Bacteria; Firmicutes; Clostridia; Clostridiales; Clostridiales Family XVIII. Incertae Sedis; Symbiobacterium; Unclassified; otu_1552
GHRKLRM05FOCOH.1	257284	42.42	0.735193	136	RDP:Bacteria; "Firmicutes"; "Clostridia"; Clostridiales; unclassified_Clostridiales; otu_969	257284	42.42	0.735193	136	greengenes:k__Bacteria; p__Firmicutes; c__Clostridia; o__Clostridiales; f__Clostridiales Family XI. Incertae Sedis; Unclassified; otu_2041	76191	43.18	0.776019	136	ncbi:Bacteria; Firmicutes; Lactobacillales; Lactobacillaceae; Lactobacillus; Unclassified; otu_1845
GHRKLRM07H5IZQ.1	257284	42.42	0.735193	136	RDP:Bacteria; "Firmicutes"; "Clostridia"; Clostridiales; unclassified_Clostridiales; otu_969	257284	42.42	0.735193	136	greengenes:k__Bacteria; p__Firmicutes; c__Clostridia; o__Clostridiales; f__Clostridiales Family XI. Incertae Sedis; Unclassified; otu_2041	76191	43.18	0.776019	136	ncbi:Bacteria; Firmicutes; Lactobacillales; Lactobacillaceae; Lactobacillus; Unclassified; otu_1845
GHRKLRM06HBFAY.1	114620	42.52	0.713086	131	RDP:Bacteria; "Firmicutes"; "Clostridia"; Clostridiales; unclassified_Clostridiales; otu_969	114620	42.52	0.713086	131	greengenes:k__Bacteria; p__Firmicutes; c__Clostridia; o__Clostridiales; f__Lachnospiraceae; g__Clostridium; Unclassified; otu_2101	247234	42.52	0.741181	131	ncbi:Bacteria; Fusobacteria; Fusobacteriales; Fusobacteriaceae; Streptobacillus; otu_1897
GHRKLRM05FUCSE.1	13823	75.63	0.929124	120	RDP:Bacteria; "Firmicutes"; "Clostridia"; Clostridiales; Veillonellaceae; Veillonella; otu_997	195083	76.47	0.899982	120	greengenes:k__Bacteria; p__Firmicutes; c__Clostridia; o__Clostridiales; f__Veillonellaceae; g__Thermosinus; s__Thermosinus carboxydivorans; otu_2229	195083	76.47	0.899982	120	ncbi:Bacteria; Firmicutes; Clostridia; Clostridiales; Veillonellaceae; Thermosinus; otu_1716
GHRKLRM05F84GT.1	236558	49.54	0.79644	114	RDP:Bacteria; "Fusobacteria"; "Fusobacteria"; "Fusobacteriales"; "Leptotrichiaceae"; Streptobacillus; otu_1039	236558	49.54	0.79644	114	greengenes:k__Bacteria; p__Fusobacteria; c__Fusobacteria (class); o__Fusobacteriales; f__Fusobacteriaceae; g__Streptobacillus; s__Streptobacillus moniliformis; otu_2303	236558	49.54	0.79644	114	ncbi:Bacteria; Fusobacteria; Fusobacteriales; Fusobacteriaceae; Streptobacillus; otu_1897
GHRKLRM07IC0VW.1	236558	50.47	0.792894	113	RDP:Bacteria; "Fusobacteria"; "Fusobacteria"; "Fusobacteriales"; "Leptotrichiaceae"; Streptobacillus; otu_1039	236558	50.47	0.792894	113	greengenes:k__Bacteria; p__Fusobacteria; c__Fusobacteria (class); o__Fusobacteriales; f__Fusobacteriaceae; g__Streptobacillus; s__Streptobacillus moniliformis; otu_2303	236558	50.47	0.792894	113	ncbi:Bacteria; Fusobacteria; Fusobacteriales; Fusobacteriaceae; Streptobacillus; otu_1897
GHRKLRM07IN28R.1	236558	49.54	0.79644	114	RDP:Bacteria; "Fusobacteria"; "Fusobacteria"; "Fusobacteriales"; "Leptotrichiaceae"; Streptobacillus; otu_1039	236558	49.54	0.79644	114	greengenes:k__Bacteria; p__Fusobacteria; c__Fusobacteria (class); o__Fusobacteriales; f__Fusobacteriaceae; g__Streptobacillus; s__Streptobacillus moniliformis; otu_2303	236558	49.54	0.79644	114	ncbi:Bacteria; Fusobacteria; Fusobacteriales; Fusobacteriaceae; Streptobacillus; otu_1897
GHRKLRM05F8Q38.1	20731	56.76	0.844738	80	RDP:Bacteria; "Fusobacteria"; "Fusobacteria"; "Fusobacteriales"; "Leptotrichiaceae"; unclassified_"Leptotrichiaceae"; otu_1040	236558	56.76	0.861176	80	greengenes:k__Bacteria; p__Fusobacteria; c__Fusobacteria (class); o__Fusobacteriales; f__Fusobacteriaceae; g__Streptobacillus; s__Streptobacillus moniliformis; otu_2303	236558	56.76	0.861176	80	ncbi:Bacteria; Fusobacteria; Fusobacteriales; Fusobacteriaceae; Streptobacillus; otu_1897
GHRKLRM05F3GWC.1	2787	50.62	0.77522	86	RDP:Bacteria; "Planctomycetes"; "Planctomycetacia"; Planctomycetales; Planctomycetaceae; Rhodopirellula; otu_1055	2787	50.62	0.77522	86	greengenes:k__Bacteria; p__Planctomycetes; c__Planctomycea; o__Pirellulales; f__; g__Rhodopirellula; Unclassified; otu_2435	2787	50.62	0.77522	86	ncbi:Bacteria; Planctomycetes; Planctomycetacia; Planctomycetales; Planctomycetaceae; Pirellula; Unclassified; otu_1947
GHRKLRM08JMFCT.1	2878	75.70	0.919342	91	RDP:Bacteria; "Planctomycetes"; "Planctomycetacia"; Planctomycetales; Planctomycetaceae; Singulisphaera; otu_1057	53180	78.50	0.943004	91	greengenes:k__Bacteria; p__Planctomycetes; c__Planctomycea; o__Gemmatales; f__Isosphaeraceae; Unclassified; otu_2427	2878	75.70	0.919342	91	ncbi:Bacteria; Planctomycetes; Planctomycetacia; Planctomycetales; Planctomycetaceae; Unclassified; otu_1938
GHRKLRM05F1Y2Q.1	237401	44.71	0.681023	89	RDP:Bacteria; "Planctomycetes"; "Planctomycetacia"; Planctomycetales; Planctomycetaceae; unclassified_Planctomycetaceae; otu_1058	255696	45.88	0.76211	90	greengenes:k__Bacteria; p__Fusobacteria; c__Fusobacteria (class); o__Fusobacteriales; f__Fusobacteriaceae; g__Streptobacillus; s__Streptobacillus moniliformis; otu_2303	255696	45.88	0.76211	90	ncbi:Bacteria; Fusobacteria; Fusobacteriales; Fusobacteriaceae; Streptobacillus; otu_1897
GHRKLRM07H7JGW.1	202171	44.21	0.678044	98	RDP:Bacteria; "Planctomycetes"; "Planctomycetacia"; Planctomycetales; Planctomycetaceae; unclassified_Planctomycetaceae; otu_1058	202171	44.21	0.678044	98	greengenes:k__Bacteria; p__Planctomycetes; c__Planctomycea; o__Gemmatales; f__Isosphaeraceae; Unclassified; otu_2427	236558	45.26	0.785089	98	ncbi:Bacteria; Fusobacteria; Fusobacteriales; Fusobacteriaceae; Streptobacillus; otu_1897
GHRKLRM08JIZNG.1	178313	45.28	0.756631	108	RDP:Bacteria; "Proteobacteria"; Alphaproteobacteria; Rhizobiales; Hyphomicrobiaceae; Filomicrobium; otu_1116	178313	45.28	0.756631	108	greengenes:k__Bacteria; p__Proteobacteria; c__Alphaproteobacteria; o__Rhizobiales; f__Hyphomicrobiaceae; Unclassified; otu_2536	178313	45.28	0.756631	108	ncbi:Bacteria; Proteobacteria; Alphaproteobacteria; Rhizobiales; Hyphomicrobiaceae; Filomicrobium; otu_2036
GHRKLRM06G29SQ.1	73674	84.52	0.958149	50	RDP:Bacteria; "Proteobacteria"; Alphaproteobacteria; Rhodospirillales; Acetobacteraceae; Gluconacetobacter; otu_1249	73674	84.52	0.958149	50	greengenes:k__Bacteria; p__Proteobacteria; c__Alphaproteobacteria; o__Rhodospirillales; f__Acetobacteraceae; g__Gluconacetobacter; s__Gluconacetobacter diazotrophicus; otu_2776	73674	84.52	0.958149	50	ncbi:Bacteria; Proteobacteria; Alphaproteobacteria; Rhodospirillales; Acetobacteraceae; Gluconacetobacter; Unclassified; otu_2258
GHRKLRM05FW3IS.1	369229	47.56	0.770802	88	RDP:Bacteria; "Proteobacteria"; Alphaproteobacteria; Rhodospirillales; Acetobacteraceae; Gluconobacter; otu_1250	369229	47.56	0.770802	88	greengenes:k__Bacteria; p__Proteobacteria; c__Alphaproteobacteria; o__Rhodospirillales; f__Acetobacteraceae; g__Gluconobacter; Unclassified; otu_2781	369229	47.56	0.770802	88	ncbi:Bacteria; Proteobacteria; Alphaproteobacteria; Rhodospirillales; Acetobacteraceae; Gluconobacter; otu_2260
GHRKLRM08JYH1A.1	6142	74.58	0.895462	42	RDP:Bacteria; "Proteobacteria"; Alphaproteobacteria; Rickettsiales; Anaplasmataceae; Anaplasma; otu_1288	6142	74.58	0.895462	42	greengenes:k__Bacteria; p__Proteobacteria; c__Alphaproteobacteria; o__Rickettsiales; f__Rickettsiaceae; g__Wolbachia; Unclassified; otu_2856	6142	74.58	0.895462	42	ncbi:Bacteria; Proteobacteria; Alphaproteobacteria; Rickettsiales; Rickettsiaceae; Wolbachieae; Wolbachia; Unclassified; otu_2348
GHRKLRM07IMIPM.1	275744	56.67	0.770409	84	RDP:Bacteria; "Proteobacteria"; Alphaproteobacteria; unclassified_Alphaproteobacteria; otu_1315	275744	56.67	0.770409	84	greengenes:k__Bacteria; p__Proteobacteria; c__Alphaproteobacteria; o__Rhizobiales; f__Phyllobacteriaceae; Unclassified; otu_2578	275744	56.67	0.770409	84	ncbi:Bacteria; Proteobacteria; Alphaproteobacteria; Unclassified; otu_1959
GHRKLRM08I6JBL.1	81087	85.00	0.999993	52	RDP:Bacteria; "Proteobacteria"; Betaproteobacteria; Burkholderiales; Burkholderiales_incertae_sedis; Methylibium; otu_1351	223038	83.00	0.999993	52	greengenes:k__Bacteria; p__Proteobacteria; c__Gammaproteobacteria; o__Xanthomonadales; f__Xanthomonadaceae; Unclassified; otu_4015	223038	83.00	0.999993	52	ncbi:Bacteria; Proteobacteria; Gammaproteobacteria; Xanthomonadales; Xanthomonadaceae; Dyella; Unclassified; otu_3313
GHRKLRM06HEKR6.1	138199	92.72	0.976127	214	RDP:Bacteria; "Proteobacteria"; Betaproteobacteria; Burkholderiales; Burkholderiales_incertae_sedis; Thiomonas; otu_1358	138199	92.72	0.976127	214	greengenes:k__Bacteria; p__Proteobacteria; c__Betaproteobacteria; o__Burkholderiales; f__; g__Thiomonas; Unclassified; otu_2932	138199	92.72	0.976127	214	ncbi:Bacteria; Proteobacteria; Betaproteobacteria; Burkholderiales; Thiomonas; Unclassified; otu_2525
GHRKLRM08JD99Q.1	114791	83.97	0.978976	96	RDP:Bacteria; "Proteobacteria"; Betaproteobacteria; Burkholderiales; Burkholderiales_incertae_sedis; Thiomonas; otu_1358	114791	83.97	0.978976	96	greengenes:k__Bacteria; p__Proteobacteria; c__Betaproteobacteria; o__Burkholderiales; f__; g__Thiomonas; Unclassified; otu_2932	114791	83.97	0.978976	96	ncbi:Bacteria; Proteobacteria; Betaproteobacteria; Burkholderiales; Thiomonas; Unclassified; otu_2525
GHRKLRM07HYX5S.1	73052	67.47	0.922685	318	RDP:Bacteria; "Proteobacteria"; Betaproteobacteria; Methylophilales; Methylophilaceae; unclassified_Methylophilaceae; otu_1413	157013	68.27	0.940039	318	greengenes:k__Bacteria; p__Proteobacteria; c__Betaproteobacteria; o__Hydrogenophilales; f__Hydrogenophilaceae; g__Thiobacillus; Unclassified; otu_3086	73052	67.47	0.922685	318	ncbi:Bacteria; Proteobacteria; Betaproteobacteria; Unclassified; otu_2391
GHRKLRM07IBXQZ.1	162831	51.85	0.652885	55	RDP:Bacteria; "Proteobacteria"; Betaproteobacteria; Methylophilales; Methylophilaceae; unclassified_Methylophilaceae; otu_1413	162831	51.85	0.652885	55	greengenes:k__Bacteria; p__Proteobacteria; c__Betaproteobacteria; o__Methylophilales; f__Methylophilaceae; g__Methylotenera; Unclassified; otu_3093	44394	48.15	0.837194	56	ncbi:Eukaryota; Rhodophyta; unclassified Rhodophyta; otu_3717
GHRKLRM07IIQEL.1	6506	100.00	0.999993	72	RDP:Bacteria; "Proteobacteria"; Betaproteobacteria; Nitrosomonadales; Nitrosomonadaceae; Nitrosospira; otu_1441	6506	100.00	0.999993	72	greengenes:k__Bacteria; p__Proteobacteria; c__Betaproteobacteria; o__Nitrosomonadales; f__Nitrosomonadaceae; g__Nitrosovibrio; s__Nitrosovibrio tenuis; otu_3142	6506	100.00	0.999993	72	ncbi:Bacteria; Proteobacteria; Betaproteobacteria; Nitrosomonadales; Nitrosomonadaceae; Nitrosospira; Unclassified; otu_2605
GHRKLRM07IP17M.1	102482	95.00	0.992377	131	RDP:Bacteria; "Proteobacteria"; Betaproteobacteria; Nitrosomonadales; Nitrosomonadaceae; Nitrosospira; otu_1441	102482	95.00	0.992377	131	greengenes:k__Bacteria; p__Proteobacteria; c__Betaproteobacteria; o__Nitrosomonadales; f__Nitrosomonadaceae; Unclassified; otu_3135	102482	95.00	0.992377	131	ncbi:Bacteria; Proteobacteria; Betaproteobacteria; Nitrosomonadales; Nitrosomonadaceae; Nitrosovibrio; Unclassified; otu_2607
GHRKLRM08JEW43.1	66585	93.67	0.988075	85	RDP:Bacteria; "Proteobacteria"; Betaproteobacteria; Rhodocyclales; Rhodocyclaceae; Azospira; otu_1445	66585	93.67	0.988075	85	greengenes:k__Bacteria; p__Proteobacteria; c__Betaproteobacteria; o__Rhodocyclales; f__Rhodocyclaceae; g__Azospira; Unclassified; otu_3153	66585	93.67	0.988075	85	ncbi:Bacteria; Proteobacteria; Betaproteobacteria; Unclassified; otu_2391
GHRKLRM05FOVXW.1	108099	36.00	0.653277	131	RDP:Bacteria; "Proteobacteria"; Deltaproteobacteria; Desulfobacterales; Desulfobulbaceae; unclassified_Desulfobulbaceae; otu_1491	108099	36.00	0.653277	131	greengenes:k__Bacteria; p__Proteobacteria; c__Deltaproteobacteria; o__Desulfobacterales; f__Desulfobulbaceae; Unclassified; otu_3177	108099	36.00	0.653277	131	ncbi:Bacteria; Proteobacteria; Deltaproteobacteria; Unclassified; otu_2645
GHRKLRM06HAQKS.1	143024	51.97	0.748884	90	RDP:Bacteria; "Proteobacteria"; Deltaproteobacteria; Desulfovibrionales; Desulfovibrionaceae; Desulfovibrio; otu_1503	144382	51.97	0.748884	90	greengenes:k__Bacteria; p__Proteobacteria; c__Deltaproteobacteria; o__Desulfovibrionales; f__Desulfovibrionaceae; g__Desulfovibrio; Unclassified; otu_3201	144382	51.97	0.748884	90	ncbi:Bacteria; Proteobacteria; Deltaproteobacteria; Desulfovibrionales; Desulfovibrionaceae; Desulfovibrio; Unclassified; otu_2721
GHRKLRM05F5BKB.1	71368	30.91	0.58081	103	RDP:Bacteria; "Proteobacteria"; Epsilonproteobacteria; Campylobacterales; Campylobacteraceae; Campylobacter; otu_1561	71368	30.91	0.58081	103	greengenes:k__Bacteria; p__Proteobacteria; c__Epsilonproteobacteria; o__Campylobacterales; f__Campylobacteraceae; g__Campylobacter; s__Campylobacter fetus; otu_3323	71368	30.91	0.58081	103	ncbi:Bacteria; Proteobacteria; Epsilonproteobacteria; Campylobacterales; Campylobacteraceae; Campylobacter; Unclassified; otu_2810
GHRKLRM05FNYHQ.1	71368	32.14	0.590925	105	RDP:Bacteria; "Proteobacteria"; Epsilonproteobacteria; Campylobacterales; Campylobacteraceae; Campylobacter; otu_1561	71368	32.14	0.590925	105	greengenes:k__Bacteria; p__Proteobacteria; c__Epsilonproteobacteria; o__Campylobacterales; f__Campylobacteraceae; g__Campylobacter; s__Campylobacter fetus; otu_3323	71368	32.14	0.590925	105	ncbi:Bacteria; Proteobacteria; Epsilonproteobacteria; Campylobacterales; Campylobacteraceae; Campylobacter; Unclassified; otu_2810
GHRKLRM07H5U2H.1	71368	30.97	0.601317	117	RDP:Bacteria; "Proteobacteria"; Epsilonproteobacteria; Campylobacterales; Campylobacteraceae; Campylobacter; otu_1561	71368	30.97	0.601317	117	greengenes:k__Bacteria; p__Proteobacteria; c__Epsilonproteobacteria; o__Campylobacterales; f__Campylobacteraceae; g__Campylobacter; s__Campylobacter fetus; otu_3323	71368	30.97	0.601317	117	ncbi:Bacteria; Proteobacteria; Epsilonproteobacteria; Campylobacterales; Campylobacteraceae; Campylobacter; Unclassified; otu_2810
GHRKLRM07IGX8C.1	71368	36.17	0.628889	99	RDP:Bacteria; "Proteobacteria"; Epsilonproteobacteria; Campylobacterales; Campylobacteraceae; Campylobacter; otu_1561	71368	36.17	0.628889	99	greengenes:k__Bacteria; p__Proteobacteria; c__Epsilonproteobacteria; o__Campylobacterales; f__Campylobacteraceae; g__Campylobacter; s__Campylobacter fetus; otu_3323	71368	36.17	0.628889	99	ncbi:Bacteria; Proteobacteria; Epsilonproteobacteria; Campylobacterales; Campylobacteraceae; Campylobacter; Unclassified; otu_2810
GHRKLRM08JK2BO.1	71368	30.97	0.601317	117	RDP:Bacteria; "Proteobacteria"; Epsilonproteobacteria; Campylobacterales; Campylobacteraceae; Campylobacter; otu_1561	71368	30.97	0.601317	117	greengenes:k__Bacteria; p__Proteobacteria; c__Epsilonproteobacteria; o__Campylobacterales; f__Campylobacteraceae; g__Campylobacter; s__Campylobacter fetus; otu_3323	71368	30.97	0.601317	117	ncbi:Bacteria; Proteobacteria; Epsilonproteobacteria; Campylobacterales; Campylobacteraceae; Campylobacter; Unclassified; otu_2810
GHRKLRM08I6VRZ.1	108875	27.27	0.150929	105	RDP:Bacteria; "Proteobacteria"; Epsilonproteobacteria; Campylobacterales; Helicobacteraceae; Sulfurovum; otu_1567	108875	27.27	0.150929	105	greengenes:k__Bacteria; p__Proteobacteria; c__Epsilonproteobacteria; o__Campylobacterales; f__; g__Sulfurovum; Unclassified; otu_3311	11149	26.26	0.195491	105	ncbi:Bacteria; Proteobacteria; Epsilonproteobacteria; Unclassified; otu_2805
GHRKLRM07IMIN5.1	140938	40.00	0.587655	81	RDP:Bacteria; "Proteobacteria"; Gammaproteobacteria; Oceanospirillales; Halomonadaceae; unclassified_Halomonadaceae; otu_1765	140938	40.00	0.587655	81	greengenes:k__Bacteria; p__Proteobacteria; c__Gammaproteobacteria; o__Oceanospirillales; f__Halomonadaceae; g__Halomonas; Unclassified; otu_3754	140938	40.00	0.587655	81	ncbi:Bacteria; Proteobacteria; Gammaproteobacteria; Oceanospirillales; Halomonadaceae; Halomonas; Unclassified; otu_3139
GHRKLRM05FYY55.1	242102	77.88	0.850856	68	RDP:Bacteria; "Proteobacteria"; Gammaproteobacteria; unclassified_Gammaproteobacteria; otu_1833	242102	77.88	0.850856	68	greengenes:k__Bacteria; p__Proteobacteria; c__Gammaproteobacteria; o__Chromatiales; Unclassified; otu_3482	243062	79.65	0.887367	68	ncbi:Bacteria; Proteobacteria; Betaproteobacteria; Nitrosomonadales; Nitrosomonadaceae; Nitrosomonas; Unclassified; otu_2603
GHRKLRM05F4AGP.2	111294	89.33	0.937146	50	RDP:Bacteria; "Proteobacteria"; Gammaproteobacteria; Xanthomonadales; Xanthomonadaceae; Rhodanobacter; otu_1854	111294	89.33	0.937146	50	greengenes:k__Bacteria; p__Proteobacteria; c__Gammaproteobacteria; o__Xanthomonadales; f__Xanthomonadaceae; g__Rhodanobacter; Unclassified; otu_4037	6767	88.00	0.958105	50	ncbi:Bacteria; Proteobacteria; Betaproteobacteria; Rhodocyclales; Rhodocyclaceae; Azoarcus; Unclassified; otu_2615
GHRKLRM08I2LVT.1	264809	63.49	0.827064	69	RDP:Bacteria; "Proteobacteria"; unclassified_"Proteobacteria"; otu_1863	10943	63.49	0.860711	69	greengenes:k__Bacteria; p__Proteobacteria; c__Deltaproteobacteria; o__Syntrophobacterales; f__Desulfobacteraceae; g__Desulfobacterium; Unclassified; otu_3283	10943	63.49	0.860711	69	ncbi:Bacteria; Proteobacteria; Deltaproteobacteria; Desulfobacterales; Desulfobacteraceae; Desulfobacterium; Unclassified; otu_2667
GHRKLRM06HH842.1	15864	31.29	0.520318	170	RDP:Bacteria; "Tenericutes"; Mollicutes; Mycoplasmatales; Mycoplasmataceae; Mycoplasma; otu_1895	15864	31.29	0.520318	170	greengenes:k__Bacteria; p__Tenericutes; c__Mollicutes; o__Mycoplasmatales; f__Mycoplasmataceae; g__Mycoplasma; s__Mycoplasma flocculare; otu_4287	15864	31.29	0.520318	170	ncbi:Bacteria; Tenericutes; Mollicutes; Mycoplasmataceae; Mycoplasma; Unclassified; otu_3435
GHRKLRM07ISY8V.1	107845	60.27	0.810393	79	RDP:Bacteria; "Tenericutes"; Mollicutes; Mycoplasmatales; Mycoplasmataceae; Mycoplasma; otu_1895	76821	60.27	0.810393	79	greengenes:k__Bacteria; p__Tenericutes; c__Mollicutes; o__Mycoplasmatales; f__Mycoplasmataceae; g__Mycoplasma; s__Mycoplasma penetrans; otu_4302	76821	60.27	0.810393	79	ncbi:Bacteria; Tenericutes; Mollicutes; Mycoplasmataceae; Mycoplasma; Unclassified; otu_3435
GHRKLRM05GHTSB.1	15864	37.93	0.620968	122	RDP:Bacteria; "Tenericutes"; Mollicutes; Mycoplasmatales; Mycoplasmataceae; Mycoplasma; otu_1895	103186	36.21	0.608497	122	greengenes:k__Bacteria; p__Tenericutes; c__Mollicutes; o__Mycoplasmatales; f__Mycoplasmataceae; g__Mycoplasma; Unclassified; otu_4272	103186	36.21	0.608497	122	ncbi:Bacteria; Tenericutes; Mollicutes; Mycoplasmataceae; Mycoplasma; Unclassified; otu_3435
GHRKLRM05GEX93.1	42520	95.45	0.93594	50	RDP:Bacteria; "Thermotogae"; Thermotogae; Thermotogales; Thermotogaceae; Thermosipho; otu_1908	42520	95.45	0.93594	50	greengenes:k__Bacteria; p__Thermotogae; c__Thermotogae (class); o__Thermotogales; f__Thermotogaceae; g__Thermosipho; s__Thermosipho africanus; otu_4365	42520	95.45	0.93594	50	ncbi:Bacteria; Thermotogae; Thermotogales; Thermotogaceae; Thermosipho; Unclassified; otu_3458
GHRKLRM08JT7W9.1	35101	46.83	0.525405	123	RDP:Bacteria; "Thermotogae"; Thermotogae; Thermotogales; Thermotogaceae; Thermotoga; otu_1909	35101	46.83	0.525405	123	greengenes:k__Bacteria; p__Thermotogae; c__Thermotogae (class); o__Thermotogales; f__Thermotogaceae; g__Thermotoga; Unclassified; otu_4367	35101	46.83	0.525405	123	ncbi:Bacteria; Thermotogae; Thermotogales; Thermotogaceae; Thermotoga; Unclassified; otu_3460
GHRKLRM05FU702.1	114290	88.79	0.965023	88	RDP:Bacteria; Cyanobacteria; Cyanobacteria; Chloroplast; Bacillariophyta; otu_1993	114290	88.79	0.965023	88	greengenes:k__Bacteria; p__Cyanobacteria; c__Chloroplast; o__Stramenopiles; otu_1406	101506	87.07	0.965023	88	ncbi:Eukaryota; stramenopiles; Bacillariophyta; Bacillariophyceae; Bacillariophycidae; Bacillariales; Bacillariaceae; Bacillaria; otu_3719
GHRKLRM07H1GKI.1	109247	87.00	0.941521	105	RDP:Bacteria; Cyanobacteria; Cyanobacteria; Chloroplast; Bacillariophyta; otu_1993	109247	87.00	0.941521	105	greengenes:k__Bacteria; p__Cyanobacteria; c__Chloroplast; o__Stramenopiles; otu_1406	307573	88.00	0.971694	106	ncbi:Eukaryota; stramenopiles; Bacillariophyta; Bacillariophyceae; Bacillariophycidae; Naviculales; Amphipleuraceae; Amphiprora; otu_3725
GHRKLRM08JVHNW.1	199953	92.23	0.973119	300	RDP:Bacteria; Cyanobacteria; Cyanobacteria; Chloroplast; Bacillariophyta; otu_1993	263448	90.61	0.983438	302	greengenes:k__Bacteria; p__Cyanobacteria; c__Chloroplast; o__Stramenopiles; otu_1406	64737	91.59	0.986781	302	ncbi:Eukaryota; stramenopiles; Bacillariophyta; Bacillariophyceae; Bacillariophycidae; Naviculales; Naviculaceae; Haslea; otu_3727
GHRKLRM05F7X4R.1	226658	90.05	0.988453	174	RDP:Bacteria; Cyanobacteria; Cyanobacteria; Chloroplast; Bacillariophyta; otu_1993	317794	89.01	0.970982	174	greengenes:k__Bacteria; p__Cyanobacteria; c__Chloroplast; o__Stramenopiles; otu_1406	317794	89.01	0.970982	174	ncbi:Eukaryota; stramenopiles; Bacillariophyta; Bacillariophyceae; Bacillariophycidae; Naviculales; Naviculaceae; Navicula; Unclassified; otu_3728
GHRKLRM06HIG5C.2	63815	100.00	0.999993	92	RDP:Bacteria; Cyanobacteria; Cyanobacteria; Chloroplast; Bacillariophyta; otu_1993	63815	100.00	0.999993	92	greengenes:k__Bacteria; p__Cyanobacteria; c__Chloroplast; o__Stramenopiles; otu_1406	69021	100.00	0.999993	92	ncbi:Eukaryota; stramenopiles; Bacillariophyta; Coscinodiscophyceae; Biddulphiophycidae; Eupodiscales; Eupodiscaceae; Odontella; otu_3737
GHRKLRM08JEGNG.1	199792	85.92	0.973613	77	RDP:Bacteria; Cyanobacteria; Cyanobacteria; Chloroplast; Bacillariophyta; otu_1993	69021	81.69	0.973613	77	greengenes:k__Bacteria; p__Cyanobacteria; c__Chloroplast; o__Stramenopiles; otu_1406	69021	81.69	0.973613	77	ncbi:Eukaryota; stramenopiles; Bacillariophyta; Coscinodiscophyceae; Biddulphiophycidae; Eupodiscales; Eupodiscaceae; Odontella; otu_3737
GHRKLRM07IE588.1	106846	96.18	0.986476	149	RDP:Bacteria; Cyanobacteria; Cyanobacteria; Chloroplast; Bacillariophyta; otu_1993	106846	96.18	0.986476	149	greengenes:k__Bacteria; p__Cyanobacteria; c__Chloroplast; o__Stramenopiles; otu_1406	106846	96.18	0.986476	149	ncbi:Eukaryota; stramenopiles; Bacillariophyta; Coscinodiscophyceae; Coscinodiscophycidae; Melosirales; Melosiraceae; Melosira; otu_3746
GHRKLRM08JSI0M.1	106212	100.00	0.999993	87	RDP:Bacteria; Cyanobacteria; Cyanobacteria; Chloroplast; Bacillariophyta; otu_1993	106212	100.00	0.999993	87	greengenes:k__Bacteria; p__Cyanobacteria; c__Chloroplast; o__Stramenopiles; otu_1406	106212	100.00	0.999993	87	ncbi:Eukaryota; stramenopiles; Bacillariophyta; Coscinodiscophyceae; Lithodesmiophycidae; Lithodesmidales; Lithodesmiaceae; Ditylum; otu_3755
GHRKLRM05GAZKZ.1	63815	100.00	0.999993	130	RDP:Bacteria; Cyanobacteria; Cyanobacteria; Chloroplast; Bacillariophyta; otu_1993	63815	100.00	0.999993	130	greengenes:k__Bacteria; p__Cyanobacteria; c__Chloroplast; o__Stramenopiles; otu_1406	102450	100.00	0.999993	130	ncbi:Eukaryota; stramenopiles; Bacillariophyta; Coscinodiscophyceae; Thalassiosirophycidae; Thalassiosirales; Thalassiosiraceae; Thalassiosira; otu_3764
GHRKLRM06G4S6K.1	63815	100.00	0.999993	106	RDP:Bacteria; Cyanobacteria; Cyanobacteria; Chloroplast; Bacillariophyta; otu_1993	63815	100.00	0.999993	106	greengenes:k__Bacteria; p__Cyanobacteria; c__Chloroplast; o__Stramenopiles; otu_1406	102450	100.00	0.999993	106	ncbi:Eukaryota; stramenopiles; Bacillariophyta; Coscinodiscophyceae; Thalassiosirophycidae; Thalassiosirales; Thalassiosiraceae; Thalassiosira; otu_3764
GHRKLRM06HECKH.1	101999	86.45	0.97293	112	RDP:Bacteria; Cyanobacteria; Cyanobacteria; Chloroplast; Bacillariophyta; otu_1993	101999	86.45	0.97293	112	greengenes:k__Bacteria; p__Cyanobacteria; c__Chloroplast; o__Stramenopiles; otu_1406	101999	86.45	0.97293	112	ncbi:Eukaryota; stramenopiles; Bacillariophyta; Fragilariophyceae; Fragilariophycidae; Fragilariales; Fragilariaceae; Asterionellopsis; otu_3767
GHRKLRM07H8YCE.1	101999	84.67	0.966578	91	RDP:Bacteria; Cyanobacteria; Cyanobacteria; Chloroplast; Bacillariophyta; otu_1993	101999	84.67	0.966578	91	greengenes:k__Bacteria; p__Cyanobacteria; c__Chloroplast; o__Stramenopiles; otu_1406	101999	84.67	0.966578	91	ncbi:Eukaryota; stramenopiles; Bacillariophyta; Fragilariophyceae; Fragilariophycidae; Fragilariales; Fragilariaceae; Asterionellopsis; otu_3767
GHRKLRM08I7XD6.1	138387	89.58	0.932757	31	RDP:Bacteria; Cyanobacteria; Cyanobacteria; Chloroplast; Streptophyta; otu_1999	138387	89.58	0.932757	31	greengenes:k__Bacteria; p__Cyanobacteria; c__Chloroplast; o__Streptophyta; otu_1407	112373	83.33	0.96716	31	ncbi:Eukaryota; stramenopiles; Bacillariophyta; Bacillariophyceae; Bacillariophycidae; Bacillariales; Bacillariaceae; Nitzschia; otu_3722
GHRKLRM06G6YOC.1	3549	74.36	0.905927	150	RDP:Bacteria; Cyanobacteria; Cyanobacteria; Chloroplast; Streptophyta; otu_1999	3549	74.36	0.905927	150	greengenes:k__Bacteria; p__Cyanobacteria; c__Chloroplast; o__Streptophyta; otu_1407	3549	74.36	0.905927	150	ncbi:Eukaryota; Viridiplantae; Streptophyta; Embryophyta; Tracheophyta; Moniliformopses; Ophioglossopsida; Ophioglossales; Ophioglossaceae; Ophioglossum; otu_3855
GHRKLRM08JAKWR.1	3556	73.75	0.900389	86	RDP:Bacteria; Cyanobacteria; Cyanobacteria; Chloroplast; unclassified_Chloroplast; otu_2000	3556	73.75	0.900389	86	greengenes:k__Bacteria; p__Cyanobacteria; c__Chloroplast; o__Streptophyta; otu_1407	3556	73.75	0.900389	86	ncbi:Eukaryota; Viridiplantae; Streptophyta; Coleochaetophyceae; Coleochaetales; Coleochaetaceae; Coleochaete; otu_3833
GHRKLRM06G7VYE.1	101231	100.00	0.999993	70	RDP:Bacteria; Cyanobacteria; Cyanobacteria; Family I; GpI; otu_2001	101231	100.00	0.999993	70	greengenes:k__Bacteria; p__Cyanobacteria; c__Nostocophycideae; o__Stigonematales; f__; g__Fischerella; s__Fischerella muscicola; otu_1445	101231	100.00	0.999993	70	ncbi:Bacteria; Cyanobacteria; Stigonematales; Fischerella; otu_1288
GHRKLRM07ILUY7.1	53650	42.01	0.732155	341	RDP:Bacteria; Cyanobacteria; Cyanobacteria; Family II; GpIIa; otu_2002	53650	42.01	0.732155	341	greengenes:k__Bacteria; p__Cyanobacteria; c__Synechococcophycideae; o__Synechococcales; f__Synechococcaceae; g__Prochlorococcus; otu_1523	53650	42.01	0.732155	341	ncbi:Bacteria; Cyanobacteria; Chroococcales; Synechococcus; Unclassified; otu_1172
GHRKLRM07H07Y8.1	216859	81.30	0.942204	129	RDP:Bacteria; Unclassified; otu_117	161174	81.30	0.942858	129	greengenes:k__Bacteria; p__Cyanobacteria; c__Synechococcophycideae; o__Pseudanabaenales; f__Pseudanabaenaceae; g__Halomicronema; otu_1508	161174	81.30	0.942858	129	ncbi:Bacteria; Cyanobacteria; Oscillatoriales; Halomicronema; otu_1239
GHRKLRM07IMAZM.1	235447	45.12	0.767372	79	RDP:Bacteria; Unclassified; otu_117	6134	37.80	0.776485	79	greengenes:k__Bacteria; p__Proteobacteria; c__Alphaproteobacteria; o__Rickettsiales; f__Rickettsiaceae; g__Wolbachia; Unclassified; otu_2856	6134	37.80	0.776485	79	ncbi:Bacteria; Proteobacteria; Alphaproteobacteria; Rickettsiales; Rickettsiaceae; Wolbachieae; Wolbachia; Unclassified; otu_2348
GHRKLRM05FNJBM.1	1251	62.75	0.66723	55	RDP:Bacteria; Unclassified; otu_117	1251	62.75	0.66723	55	greengenes:k__Bacteria; Unclassified; otu_215	1251	62.75	0.66723	55	ncbi:Bacteria; Unclassified; otu_212
GHRKLRM05F7U02.1	136645	38.92	0.575563	155	RDP:Bacteria; Unclassified; otu_117	107055	34.73	0.580897	155	greengenes:k__Bacteria; p__Verrucomicrobia; c__Opitutae; o__Opitutales; f__Opitutaceae; g__; s__Opitutaceae bacterium TAV2; otu_4393	107055	34.73	0.580897	155	ncbi:Bacteria; Verrucomicrobia; Opitutae; Opitutales; Opitutaceae; Unclassified; otu_3465
GHRKLRM05F20YA.1	160136	55.64	0.846191	272	RDP:Bacteria_incertae_sedis; Ktedonobacteria; Ktedonobacterales; Ktedonobacteraceae; Ktedonobacter; otu_2165	159894	57.09	0.849795	272	greengenes:k__Bacteria; p__Chloroflexi; c__Ktedonobacteria; otu_1372	160136	55.64	0.846191	272	ncbi:Bacteria; Chloroflexi; Ktedonobacteria; Ktedonobacterales; Ktedonobacteraceae; Ktedonobacter; unclassified Ktedonobacter; otu_1134
