# Supplementary material for: Structural and Functional Insights from the Metagenome of an Acidic Hot Spring Microbial Planktonic Community in the Colombian Andes
Source: PLoS One. 2012 Dec 14;7(12):e52069. doi: 10.1371/journal.pone.0052069 (PMC3522619; doi:10.1371/journal.pone.0052069)
Supplement: Table S2 — Metagenomic reads obtained from EC hot spring that mapped to the A. cryptum JF-5, L. pneumophila str. Corby and A. caldus draft genomes. (XLS) [file pone.0052069.s005.xls]

## Sheet: Acidiphilum cryptum
Table S2. Metagenomic reads obtained from EC hot spring that mapped to the A. cryptum JF-5, L. pneumophila str. Corby and A. caldus draft genomes.
Fragment ID (Read Identification)	Contig	Feature ID	Function	Contig Start	Contig Stop	Evalue
GHRKLRM07IFREN	NC_009469	fig|349163.4.peg.382	ParA-like protein	47622	47680	1.00e-08
GHRKLRM08JYOXB	NC_009469	fig|349163.4.peg.352	Transposase	12684	12759	3.16e-18
GHRKLRM08JHW2L	NC_009469	fig|349163.4.peg.352	Transposase	12690	12831	2.51e-40
GHRKLRM05F23WZ	NC_009469	fig|349163.4.peg.352	Transposase	12751	12861	3.16e-33
GHRKLRM07IEY0V	NC_009469	fig|349163.4.peg.357	Potassium-transporting ATPase A chain (EC 3.6.3.12) (TC 3.A.3.7.1)	19708	19790	2.51e-19
GHRKLRM06G0W5B	NC_009469	fig|349163.4.peg.352	Transposase	12749	12862	3.16e-42
GHRKLRM07H122A	NC_009469	fig|349163.4.peg.407	hypothetical protein	72801	72927	3.16e-48
GHRKLRM08I775N	NC_009469	fig|349163.4.peg.352	Transposase	12659	12727	2.51e-17
GHRKLRM06G31Q1	NC_009469	fig|349163.4.peg.403	Error-prone repair protein UmuC	68072	68142	1.26e-23
GHRKLRM06HK4VO	NC_009469	fig|349163.4.peg.352	Transposase	12697	12750	3.16e-13
GHRKLRM07IE5G9	NC_009469	fig|349163.4.peg.352	Transposase	12815	12945	1.26e-36
GHRKLRM07IG637	NC_009469	fig|349163.4.peg.352	Transposase	12751	12879	2.51e-37
GHRKLRM07IIR3N	NC_009469	fig|349163.4.peg.407	hypothetical protein	72848	72917	2.51e-26
GHRKLRM06HHRVI	NC_009469	fig|349163.4.peg.352	Transposase	12674	12770	2.51e-23
GHRKLRM05FQWW9	NC_009469	fig|349163.4.peg.349	Pyridoxine biosynthesis glutamine amidotransferase, glutaminase subunit (EC 2.4.2.-)	8456	8543	1.00e-17
GHRKLRM05GH99Q	NC_009469	fig|349163.4.peg.352	Transposase	12801	12884	2.51e-19
GHRKLRM05F62NW	NC_009469	fig|349163.4.peg.352	Transposase	12774	12920	2.51e-51
GHRKLRM07IA1GU	NC_009469	fig|349163.4.peg.352	Transposase	12838	12922	1.26e-27
GHRKLRM05GF520	NC_009469	fig|349163.4.peg.382	ParA-like protein	47625	47682	7.94e-07
GHRKLRM06HGXC0	NC_009469	fig|349163.4.peg.364	putative transposase	29476	29550	3.16e-19
GHRKLRM05GBW6W	NC_009469	fig|349163.4.peg.352	Transposase	12744	12832	1.00e-25
GHRKLRM05F31LD	NC_009469	fig|349163.4.peg.352	Transposase	12872	12928	2.51e-08
GHRKLRM05GFBZM	NC_009469	fig|349163.4.peg.357	Potassium-transporting ATPase A chain (EC 3.6.3.12) (TC 3.A.3.7.1)	19680	19799	6.31e-30
GHRKLRM06G950S	NC_009469	fig|349163.4.peg.407	hypothetical protein	72735	72786	3.16e-14
GHRKLRM07IJD4J	NC_009469	fig|349163.4.peg.352	Transposase	12840	12926	1.00e-20
GHRKLRM05GDAGI	NC_009469	fig|349163.4.peg.352	Transposase	12699	12769	2.51e-12
GHRKLRM06HJPUG	NC_009469	fig|349163.4.peg.352	Transposase	12902	12962	3.16e-06
GHRKLRM05GD29Z	NC_009469	fig|349163.4.peg.382	ParA-like protein	47613	47679	1.26e-10
GHRKLRM07IKVUK	NC_009469	fig|349163.4.peg.352	Transposase	12651	12722	2.51e-24
GHRKLRM06G3ULC	NC_009469	fig|349163.4.peg.352	Transposase	12744	12803	1.00e-16
GHRKLRM07IEDZX	NC_009474	fig|349163.4.peg.494	Beta-glucosidase/6-phospho-beta-glucosidase/beta- galactosidase	3439	3503	1.00e-20
GHRKLRM05FX0WT	NC_009474	fig|349163.4.peg.494	Beta-glucosidase/6-phospho-beta-glucosidase/beta- galactosidase	3475	3529	3.16e-14
GHRKLRM06HDA7W	NC_009474	fig|349163.4.peg.494	Beta-glucosidase/6-phospho-beta-glucosidase/beta- galactosidase	3416	3511	6.31e-33
GHRKLRM05F5FVP	NC_009474	fig|349163.4.peg.494	Beta-glucosidase/6-phospho-beta-glucosidase/beta- galactosidase	3389	3443	7.94e-20
GHRKLRM06GSCMN	NC_009474	fig|349163.4.peg.492	hypothetical protein	1123	1191	1.26e-27
GHRKLRM06GULR6	NC_009474	fig|349163.4.peg.494	Beta-glucosidase/6-phospho-beta-glucosidase/beta- galactosidase	3433	3529	5.01e-34
GHRKLRM08JK42H	NC_009474	fig|349163.4.peg.492	hypothetical protein	1200	1278	5.01e-26
GHRKLRM06G04MM	NC_009474	fig|349163.4.peg.496	Replication protein	4276	4344	2.51e-27
GHRKLRM06GZKYC	NC_009474	fig|349163.4.peg.492	hypothetical protein	1123	1181	5.01e-23
GHRKLRM05GEJN4	NC_009474	fig|349163.4.peg.494	Beta-glucosidase/6-phospho-beta-glucosidase/beta- galactosidase	3416	3474	6.31e-39
GHRKLRM07IB4QX	NC_009474	fig|349163.4.peg.496	Replication protein	4254	4378	1.00e-55
GHRKLRM06GX1VS	NC_009474	fig|349163.4.peg.494	Beta-glucosidase/6-phospho-beta-glucosidase/beta- galactosidase	3389	3488	6.31e-41
GHRKLRM06G7PNG	NC_009474	fig|349163.4.peg.494	Beta-glucosidase/6-phospho-beta-glucosidase/beta- galactosidase	3389	3472	1.26e-34
GHRKLRM06HHPO5	NC_009474	fig|349163.4.peg.492	hypothetical protein	1200	1278	2.51e-53
GHRKLRM05F5Y8G	NC_009474	fig|349163.4.peg.494	Beta-glucosidase/6-phospho-beta-glucosidase/beta- galactosidase	3430	3496	5.01e-21
GHRKLRM08JTYIW	NC_009474	fig|349163.4.peg.492	hypothetical protein	1220	1278	2.51e-16
GHRKLRM05FU6R3	NC_009474	fig|349163.4.peg.496	Replication protein	4365	4427	1.26e-10
GHRKLRM05FU79B	NC_009474	fig|349163.4.peg.492	hypothetical protein	1124	1182	7.94e-23
GHRKLRM06HD8X8	NC_009474	fig|349163.4.peg.494	Beta-glucosidase/6-phospho-beta-glucosidase/beta- galactosidase	3429	3508	1.26e-24
GHRKLRM05FS7Q5	NC_009474	fig|349163.4.peg.494	Beta-glucosidase/6-phospho-beta-glucosidase/beta- galactosidase	3438	3508	3.16e-23
GHRKLRM05GEBDV	NC_009474	fig|349163.4.peg.492	hypothetical protein	1123	1172	5.01e-18
GHRKLRM08JT0ML	NC_009474	fig|349163.4.peg.494	Beta-glucosidase/6-phospho-beta-glucosidase/beta- galactosidase	3472	3529	5.01e-08
GHRKLRM06GU95F	NC_009474	fig|349163.4.peg.494	Beta-glucosidase/6-phospho-beta-glucosidase/beta- galactosidase	3441	3529	5.01e-31
GHRKLRM05GH0IC	NC_009474	fig|349163.4.peg.492	hypothetical protein	1123	1204	7.94e-29
GHRKLRM07IEAFN	NC_009474	fig|349163.4.peg.494	Beta-glucosidase/6-phospho-beta-glucosidase/beta- galactosidase	3477	3529	6.31e-14
GHRKLRM07IB3F2	NC_009474	fig|349163.4.peg.492	hypothetical protein	1123	1172	1.26e-17
GHRKLRM08JRZJU	NC_009474	fig|349163.4.peg.494	Beta-glucosidase/6-phospho-beta-glucosidase/beta- galactosidase	3389	3464	1.00e-31
GHRKLRM07HZQZO	NC_009474	fig|349163.4.peg.494	Beta-glucosidase/6-phospho-beta-glucosidase/beta- galactosidase	3431	3493	7.94e-20
GHRKLRM05F5IWX	NC_009474	fig|349163.4.peg.494	Beta-glucosidase/6-phospho-beta-glucosidase/beta- galactosidase	3416	3493	2.51e-19
GHRKLRM07IAJFG	NC_009474	fig|349163.4.peg.492	hypothetical protein	1123	1216	1.00e-35
GHRKLRM08JKFZM	NC_009474	fig|349163.4.peg.494	Beta-glucosidase/6-phospho-beta-glucosidase/beta- galactosidase	3388	3508	3.16e-46
GHRKLRM08JFHR7	NC_009474	fig|349163.4.peg.492	hypothetical protein	1123	1173	1.00e-21
GHRKLRM06HGAPF	NC_009474	fig|349163.4.peg.494	Beta-glucosidase/6-phospho-beta-glucosidase/beta- galactosidase	3430	3512	1.26e-25
GHRKLRM06G42VI	NC_009474	fig|349163.4.peg.492	hypothetical protein	1123	1191	1.26e-27
GHRKLRM05GDM81	NC_009474	fig|349163.4.peg.494	Beta-glucosidase/6-phospho-beta-glucosidase/beta- galactosidase	3457	3522	3.16e-18
GHRKLRM07IUD25	NC_009474	fig|349163.4.peg.494	Beta-glucosidase/6-phospho-beta-glucosidase/beta- galactosidase	3388	3481	2.51e-38
GHRKLRM05FMM00	NC_009474	fig|349163.4.peg.492	hypothetical protein	1172	1271	7.94e-34
GHRKLRM08I5H0K	NC_009474	fig|349163.4.peg.493	hypothetical protein	1916	1972	6.31e-08
GHRKLRM07H579D	NC_009474	fig|349163.4.peg.492	hypothetical protein	1123	1204	6.31e-29
GHRKLRM07INR9U	NC_009474	fig|349163.4.peg.494	Beta-glucosidase/6-phospho-beta-glucosidase/beta- galactosidase	3457	3511	7.94e-16
GHRKLRM06HJ6WU	NC_009474	fig|349163.4.peg.494	Beta-glucosidase/6-phospho-beta-glucosidase/beta- galactosidase	3455	3529	6.31e-24
GHRKLRM08JQ12G	NC_009474	fig|349163.4.peg.494	Beta-glucosidase/6-phospho-beta-glucosidase/beta- galactosidase	3410	3508	5.01e-35
GHRKLRM06G367H	NC_009474	fig|349163.4.peg.494	Beta-glucosidase/6-phospho-beta-glucosidase/beta- galactosidase	3389	3442	2.51e-19
GHRKLRM06G9R8M	NC_009474	fig|349163.4.peg.492	hypothetical protein	1208	1278	6.31e-22
GHRKLRM08JLLWT	NC_009474	fig|349163.4.peg.494	Beta-glucosidase/6-phospho-beta-glucosidase/beta- galactosidase	3458	3529	5.01e-22
GHRKLRM06GXJ97	NC_009474	fig|349163.4.peg.494	Beta-glucosidase/6-phospho-beta-glucosidase/beta- galactosidase	3457	3529	1.00e-22
GHRKLRM07H57WO	NC_009474	fig|349163.4.peg.493	hypothetical protein	1771	1822	5.01e-12
GHRKLRM08JIOZ8	NC_009474	fig|349163.4.peg.494	Beta-glucosidase/6-phospho-beta-glucosidase/beta- galactosidase	3388	3480	2.51e-38
GHRKLRM05GA3SL	NC_009474	fig|349163.4.peg.494	Beta-glucosidase/6-phospho-beta-glucosidase/beta- galactosidase	3387	3456	2.51e-20
GHRKLRM07IC3OD	NC_009474	fig|349163.4.peg.494	Beta-glucosidase/6-phospho-beta-glucosidase/beta- galactosidase	3389	3461	3.16e-30
GHRKLRM05F3CVC	NC_009474	fig|349163.4.peg.494	Beta-glucosidase/6-phospho-beta-glucosidase/beta- galactosidase	3457	3529	1.00e-22
GHRKLRM05FOJDF	NC_009474	fig|349163.4.peg.494	Beta-glucosidase/6-phospho-beta-glucosidase/beta- galactosidase	3457	3512	5.01e-12
GHRKLRM05FWU2L	NC_009474	fig|349163.4.peg.492	hypothetical protein	1228	1278	1.26e-12
GHRKLRM07IGWZR	NC_009474	fig|349163.4.peg.492	hypothetical protein	1173	1239	5.01e-21
GHRKLRM08I5U53	NC_009474	fig|349163.4.peg.493	hypothetical protein	1913	1972	1.26e-09
GHRKLRM08I9Y4E	NC_009474	fig|349163.4.peg.494	Beta-glucosidase/6-phospho-beta-glucosidase/beta- galactosidase	3429	3485	1.26e-18
GHRKLRM07IDT1N	NC_009474	fig|349163.4.peg.492	hypothetical protein	1167	1278	3.16e-36
GHRKLRM06GVJL7	NC_009474	fig|349163.4.peg.492	hypothetical protein	1155	1276	5.01e-45
GHRKLRM05FYAIK	NC_009474	fig|349163.4.peg.492	hypothetical protein	1123	1188	1.26e-24
GHRKLRM07IJ2XZ	NC_009474	fig|349163.4.peg.492	hypothetical protein	1229	1278	5.01e-12
GHRKLRM06HF46I	NC_009474	fig|349163.4.peg.494	Beta-glucosidase/6-phospho-beta-glucosidase/beta- galactosidase	3471	3529	1.00e-15
GHRKLRM06HFMSV	NC_009474	fig|349163.4.peg.494	Beta-glucosidase/6-phospho-beta-glucosidase/beta- galactosidase	3397	3493	5.01e-35
GHRKLRM05F00DZ	NC_009474	fig|349163.4.peg.494	Beta-glucosidase/6-phospho-beta-glucosidase/beta- galactosidase	3458	3508	2.51e-10
GHRKLRM05FWYT7	NC_009474	fig|349163.4.peg.492	hypothetical protein	1123	1183	5.01e-24
GHRKLRM06GWWTK	NC_009474	fig|349163.4.peg.494	Beta-glucosidase/6-phospho-beta-glucosidase/beta- galactosidase	3430	3510	5.01e-21
GHRKLRM05GEKV0	NC_009474	fig|349163.4.peg.496	Replication protein	4311	4408	7.94e-17
GHRKLRM05F1X3C	NC_009474	fig|349163.4.peg.494	Beta-glucosidase/6-phospho-beta-glucosidase/beta- galactosidase	3397	3456	3.16e-17
GHRKLRM08JRSC1	NC_009474	fig|349163.4.peg.494	Beta-glucosidase/6-phospho-beta-glucosidase/beta- galactosidase	3430	3480	3.16e-16
GHRKLRM06GZVQQ	NC_009474	fig|349163.4.peg.494	Beta-glucosidase/6-phospho-beta-glucosidase/beta- galactosidase	3387	3476	5.01e-34
GHRKLRM08JVRKX	NC_009474	fig|349163.4.peg.494	Beta-glucosidase/6-phospho-beta-glucosidase/beta- galactosidase	3397	3453	2.51e-22
GHRKLRM06HJVDS	NC_009474	fig|349163.4.peg.494	Beta-glucosidase/6-phospho-beta-glucosidase/beta- galactosidase	3439	3529	1.26e-31
GHRKLRM05FPXML	NC_009474	fig|349163.4.peg.494	Beta-glucosidase/6-phospho-beta-glucosidase/beta- galactosidase	3406	3526	2.51e-45
GHRKLRM06G7ZPF	NC_009474	fig|349163.4.peg.494	Beta-glucosidase/6-phospho-beta-glucosidase/beta- galactosidase	3431	3529	3.16e-35
GHRKLRM07IJ90K	NC_009474	fig|349163.4.peg.492	hypothetical protein	1139	1188	2.51e-18
GHRKLRM07IGEWM	NC_009474	fig|349163.4.peg.494	Beta-glucosidase/6-phospho-beta-glucosidase/beta- galactosidase	3394	3459	3.16e-26
GHRKLRM07H7AL3	NC_009474	fig|349163.4.peg.492	hypothetical protein	1172	1247	7.94e-26
GHRKLRM06HFIOU	NC_009474	fig|349163.4.peg.494	Beta-glucosidase/6-phospho-beta-glucosidase/beta- galactosidase	3457	3529	1.00e-22
GHRKLRM06HGO1L	NC_009474	fig|349163.4.peg.494	Beta-glucosidase/6-phospho-beta-glucosidase/beta- galactosidase	3389	3451	1.26e-24
GHRKLRM08JMC1E	NC_009474	fig|349163.4.peg.493	hypothetical protein	1842	1896	6.31e-09
GHRKLRM07H4I1X	NC_009474	fig|349163.4.peg.494	Beta-glucosidase/6-phospho-beta-glucosidase/beta- galactosidase	3389	3445	1.00e-20
GHRKLRM05GF8YW	NC_009474	fig|349163.4.peg.494	Beta-glucosidase/6-phospho-beta-glucosidase/beta- galactosidase	3395	3447	2.51e-19
GHRKLRM07HZIW7	NC_009474	fig|349163.4.peg.494	Beta-glucosidase/6-phospho-beta-glucosidase/beta- galactosidase	3428	3529	1.26e-36
GHRKLRM08JJ3PD	NC_009474	fig|349163.4.peg.496	Replication protein	4254	4310	2.51e-20
GHRKLRM05FQZ3B	NC_009474	fig|349163.4.peg.494	Beta-glucosidase/6-phospho-beta-glucosidase/beta- galactosidase	3457	3508	5.01e-11
GHRKLRM06HFRQA	NC_009474	fig|349163.4.peg.494	Beta-glucosidase/6-phospho-beta-glucosidase/beta- galactosidase	3432	3508	3.16e-19
GHRKLRM06G15C8	NC_009474	fig|349163.4.peg.494	Beta-glucosidase/6-phospho-beta-glucosidase/beta- galactosidase	3396	3525	1.26e-50
GHRKLRM05FWL11	NC_009474	fig|349163.4.peg.494	Beta-glucosidase/6-phospho-beta-glucosidase/beta- galactosidase	3389	3511	7.94e-47
GHRKLRM06GWFB6	NC_009474	fig|349163.4.peg.494	Beta-glucosidase/6-phospho-beta-glucosidase/beta- galactosidase	3389	3445	1.00e-20
GHRKLRM05F77Y0	NC_009474	fig|349163.4.peg.494	Beta-glucosidase/6-phospho-beta-glucosidase/beta- galactosidase	3406	3493	7.94e-23
GHRKLRM08JOONX	NC_009474	fig|349163.4.peg.492	hypothetical protein	1220	1278	7.94e-18
GHRKLRM06GWKKJ	NC_009474	fig|349163.4.peg.492	hypothetical protein	1140	1208	2.51e-22
GHRKLRM06HG70S	NC_009474	fig|349163.4.peg.492	hypothetical protein	1154	1278	5.01e-46
GHRKLRM07H2LTY	NC_009474	fig|349163.4.peg.494	Beta-glucosidase/6-phospho-beta-glucosidase/beta- galactosidase	3412	3508	1.00e-33
GHRKLRM07IPKD3	NC_009474	fig|349163.4.peg.492	hypothetical protein	1153	1230	2.51e-27
GHRKLRM07H3SGS	NC_009474	fig|349163.4.peg.494	Beta-glucosidase/6-phospho-beta-glucosidase/beta- galactosidase	3386	3460	1.26e-21
GHRKLRM07H8T7E	NC_009474	fig|349163.4.peg.492	hypothetical protein	1136	1214	3.16e-28
GHRKLRM06HH0PH	NC_009474	fig|349163.4.peg.494	Beta-glucosidase/6-phospho-beta-glucosidase/beta- galactosidase	3421	3493	5.01e-17
GHRKLRM08I88C1	NC_009474	fig|349163.4.peg.494	Beta-glucosidase/6-phospho-beta-glucosidase/beta- galactosidase	3477	3529	6.31e-14
GHRKLRM05GF6K5	NC_009474	fig|349163.4.peg.492	hypothetical protein	1123	1179	2.51e-21
GHRKLRM08JEFFB	NC_009474	fig|349163.4.peg.494	Beta-glucosidase/6-phospho-beta-glucosidase/beta- galactosidase	3457	3511	2.51e-22
GHRKLRM05GAQ24	NC_009474	fig|349163.4.peg.494	Beta-glucosidase/6-phospho-beta-glucosidase/beta- galactosidase	3417	3508	1.26e-31
GHRKLRM07H9YEV	NC_009474	fig|349163.4.peg.494	Beta-glucosidase/6-phospho-beta-glucosidase/beta- galactosidase	3431	3485	2.51e-17
GHRKLRM07HX3PX	NC_009474	fig|349163.4.peg.494	Beta-glucosidase/6-phospho-beta-glucosidase/beta- galactosidase	3441	3511	5.01e-20
GHRKLRM08JVSNM	NC_009474	fig|349163.4.peg.494	Beta-glucosidase/6-phospho-beta-glucosidase/beta- galactosidase	3461	3512	1.26e-09
GHRKLRM06HFCWC	NC_009474	fig|349163.4.peg.494	Beta-glucosidase/6-phospho-beta-glucosidase/beta- galactosidase	3396	3481	1.00e-31
GHRKLRM07H3P4N	NC_009474	fig|349163.4.peg.492	hypothetical protein	1218	1271	1.00e-16
GHRKLRM05GASWJ	NC_009474	fig|349163.4.peg.493	hypothetical protein	1827	1895	6.31e-17
GHRKLRM08I5RKQ	NC_009474	fig|349163.4.peg.492	hypothetical protein	1201	1278	5.01e-18
GHRKLRM07H9159	NC_009474	fig|349163.4.peg.492	hypothetical protein	1123	1188	3.16e-26
GHRKLRM05F2P3M	NC_009474	fig|349163.4.peg.494	Beta-glucosidase/6-phospho-beta-glucosidase/beta- galactosidase	3479	3529	1.26e-12
GHRKLRM05FUXLR	NC_009474	fig|349163.4.peg.494	Beta-glucosidase/6-phospho-beta-glucosidase/beta- galactosidase	3388	3449	1.26e-23
GHRKLRM05F3RVF	NC_009474	fig|349163.4.peg.492	hypothetical protein	1170	1242	1.00e-22
GHRKLRM08I3NXV	NC_009474	fig|349163.4.peg.492	hypothetical protein	1123	1191	1.26e-27
GHRKLRM08I78SM	NC_009474	fig|349163.4.peg.494	Beta-glucosidase/6-phospho-beta-glucosidase/beta- galactosidase	3389	3451	1.26e-24
GHRKLRM06HDWYF	NC_009474	fig|349163.4.peg.493	hypothetical protein	1822	1881	5.01e-15
GHRKLRM07IOWR1	NC_009474	fig|349163.4.peg.492	hypothetical protein	1154	1242	2.51e-32
GHRKLRM06HMN2Z	NC_009474	fig|349163.4.peg.494	Beta-glucosidase/6-phospho-beta-glucosidase/beta- galactosidase	3428	3528	2.51e-36
GHRKLRM08JEXWC	NC_009474	fig|349163.4.peg.493	hypothetical protein	1808	1889	6.31e-33
GHRKLRM08JP6KA	NC_009474	fig|349163.4.peg.494	Beta-glucosidase/6-phospho-beta-glucosidase/beta- galactosidase	3458	3529	5.01e-22
GHRKLRM05GF28G	NC_009474	fig|349163.4.peg.492	hypothetical protein	1128	1189	1.26e-24
GHRKLRM05F526R	NC_009474	fig|349163.4.peg.494	Beta-glucosidase/6-phospho-beta-glucosidase/beta- galactosidase	3448	3529	1.00e-31
GHRKLRM05FNTWH	NC_009474	fig|349163.4.peg.494	Beta-glucosidase/6-phospho-beta-glucosidase/beta- galactosidase	3410	3475	1.26e-24
GHRKLRM06HJD8T	NC_009474	fig|349163.4.peg.492	hypothetical protein	1123	1211	3.16e-31
GHRKLRM06HBCQT	NC_009474	fig|349163.4.peg.493	hypothetical protein	1771	1842	5.01e-23
GHRKLRM07IMPRQ	NC_009474	fig|349163.4.peg.492	hypothetical protein	1162	1234	2.51e-20
GHRKLRM05GEUJG	NC_009474	fig|349163.4.peg.493	hypothetical protein	1911	1972	1.26e-10
GHRKLRM07HWMVB	NC_009474	fig|349163.4.peg.492	hypothetical protein	1121	1235	6.31e-43
GHRKLRM08JJS1C	NC_009474	fig|349163.4.peg.492	hypothetical protein	1123	1191	1.26e-27
GHRKLRM06G18TZ	NC_009474	fig|349163.4.peg.492	hypothetical protein	1128	1201	1.26e-26
GHRKLRM05FWZ71	NC_009474	fig|349163.4.peg.492	hypothetical protein	1123	1241	2.51e-47
GHRKLRM07H7CZT	NC_009474	fig|349163.4.peg.494	Beta-glucosidase/6-phospho-beta-glucosidase/beta- galactosidase	3457	3508	5.01e-11
GHRKLRM06HD6HT	NC_009474	fig|349163.4.peg.492	hypothetical protein	1147	1207	2.51e-19
GHRKLRM07IHBO3	NC_009474	fig|349163.4.peg.492	hypothetical protein	1138	1278	7.94e-55
GHRKLRM08I9BRL	NC_009474	fig|349163.4.peg.494	Beta-glucosidase/6-phospho-beta-glucosidase/beta- galactosidase	3389	3439	2.51e-18
GHRKLRM08JSFI2	NC_009474	fig|349163.4.peg.494	Beta-glucosidase/6-phospho-beta-glucosidase/beta- galactosidase	3397	3507	5.01e-42
GHRKLRM08JSCBZ	NC_009474	fig|349163.4.peg.496	Replication protein	4267	4400	7.94e-23
GHRKLRM07HZN2X	NC_009474	fig|349163.4.peg.494	Beta-glucosidase/6-phospho-beta-glucosidase/beta- galactosidase	3437	3504	2.51e-22
GHRKLRM05FWIZ7	NC_009474	fig|349163.4.peg.493	hypothetical protein	1793	1878	1.00e-30
GHRKLRM07IHU6D	NC_009474	fig|349163.4.peg.494	Beta-glucosidase/6-phospho-beta-glucosidase/beta- galactosidase	3392	3493	7.94e-28
GHRKLRM07IBYKP	NC_009474	fig|349163.4.peg.494	Beta-glucosidase/6-phospho-beta-glucosidase/beta- galactosidase	3457	3516	1.26e-18
GHRKLRM08JGFJ7	NC_009474	fig|349163.4.peg.493	hypothetical protein	1771	1865	1.26e-36
GHRKLRM05F6BZZ	NC_009474	fig|349163.4.peg.494	Beta-glucosidase/6-phospho-beta-glucosidase/beta- galactosidase	3389	3445	1.00e-20
GHRKLRM08JIWJN	NC_009474	fig|349163.4.peg.494	Beta-glucosidase/6-phospho-beta-glucosidase/beta- galactosidase	3458	3529	5.01e-22
GHRKLRM06GTWML	NC_009474	fig|349163.4.peg.492	hypothetical protein	1130	1230	1.26e-39
GHRKLRM06GT8PC	NC_009474	fig|349163.4.peg.492	hypothetical protein	1167	1257	1.00e-32
GHRKLRM07IK3KT	NC_009474	fig|349163.4.peg.494	Beta-glucosidase/6-phospho-beta-glucosidase/beta- galactosidase	3430	3480	3.16e-16
GHRKLRM06HE9BC	NC_009474	fig|349163.4.peg.494	Beta-glucosidase/6-phospho-beta-glucosidase/beta- galactosidase	3477	3529	6.31e-14
GHRKLRM06GTUA5	NC_009474	fig|349163.4.peg.492	hypothetical protein	1132	1250	5.01e-48
GHRKLRM06HHB0K	NC_009474	fig|349163.4.peg.494	Beta-glucosidase/6-phospho-beta-glucosidase/beta- galactosidase	3480	3529	1.00e-11
GHRKLRM07H3IGC	NC_009474	fig|349163.4.peg.494	Beta-glucosidase/6-phospho-beta-glucosidase/beta- galactosidase	3389	3479	1.00e-37
GHRKLRM07IJ828	NC_009474	fig|349163.4.peg.492	hypothetical protein	1123	1191	1.26e-27
GHRKLRM07H8NZ6	NC_009474	fig|349163.4.peg.493	hypothetical protein	1824	1881	6.31e-14
GHRKLRM07ILMB9	NC_009474	fig|349163.4.peg.494	Beta-glucosidase/6-phospho-beta-glucosidase/beta- galactosidase	3448	3517	2.51e-21
GHRKLRM06G2VNV	NC_009474	fig|349163.4.peg.494	Beta-glucosidase/6-phospho-beta-glucosidase/beta- galactosidase	3457	3527	1.26e-10
GHRKLRM05FRR2D	NC_009474	fig|349163.4.peg.492	hypothetical protein	1173	1278	7.94e-36
GHRKLRM06G1FIX	NC_009474	fig|349163.4.peg.494	Beta-glucosidase/6-phospho-beta-glucosidase/beta- galactosidase	3396	3483	1.26e-34
GHRKLRM08I52SH	NC_009474	fig|349163.4.peg.494	Beta-glucosidase/6-phospho-beta-glucosidase/beta- galactosidase	3389	3459	2.51e-28
GHRKLRM07IQ988	NC_009474	fig|349163.4.peg.492	hypothetical protein	1123	1172	2.51e-17
GHRKLRM06HE6VT	NC_009474	fig|349163.4.peg.494	Beta-glucosidase/6-phospho-beta-glucosidase/beta- galactosidase	3450	3522	2.51e-21
GHRKLRM05FQZCQ	NC_009474	fig|349163.4.peg.492	hypothetical protein	1178	1271	2.51e-31
GHRKLRM05F54OY	NC_009474	fig|349163.4.peg.494	Beta-glucosidase/6-phospho-beta-glucosidase/beta- galactosidase	3403	3485	5.01e-32
GHRKLRM08JMS8V	NC_009474	fig|349163.4.peg.496	Replication protein	4266	4326	3.16e-09
GHRKLRM05GGBON	NC_009474	fig|349163.4.peg.494	Beta-glucosidase/6-phospho-beta-glucosidase/beta- galactosidase	3388	3504	2.51e-42
GHRKLRM05FMVBW	NC_009474	fig|349163.4.peg.494	Beta-glucosidase/6-phospho-beta-glucosidase/beta- galactosidase	3410	3480	3.16e-27
GHRKLRM06HLREK	NC_009474	fig|349163.4.peg.492	hypothetical protein	1123	1189	1.00e-26
GHRKLRM06HHUSK	NC_009474	fig|349163.4.peg.492	hypothetical protein	1123	1216	1.26e-34
GHRKLRM06G2TCM	NC_009474	fig|349163.4.peg.494	Beta-glucosidase/6-phospho-beta-glucosidase/beta- galactosidase	3414	3481	3.16e-30
GHRKLRM07ICEY8	NC_009474	fig|349163.4.peg.492	hypothetical protein	1171	1255	5.01e-30
GHRKLRM06GV9TP	NC_009474	fig|349163.4.peg.492	hypothetical protein	1123	1172	5.01e-21
GHRKLRM07IK7M7	NC_009474	fig|349163.4.peg.493	hypothetical protein	1808	1892	2.51e-27
GHRKLRM06GXVQ1	NC_009474	fig|349163.4.peg.492	hypothetical protein	1121	1190	1.26e-25
GHRKLRM06HK28V	NC_009474	fig|349163.4.peg.494	Beta-glucosidase/6-phospho-beta-glucosidase/beta- galactosidase	3396	3503	1.00e-38
GHRKLRM07IALYZ	NC_009474	fig|349163.4.peg.496	Replication protein	4320	4417	5.01e-42
GHRKLRM06G075U	NC_009474	fig|349163.4.peg.492	hypothetical protein	1124	1175	2.51e-18
GHRKLRM06G782O	NC_009474	fig|349163.4.peg.492	hypothetical protein	1123	1214	2.51e-34
GHRKLRM07H1MRX	NC_009474	fig|349163.4.peg.492	hypothetical protein	1149	1242	1.00e-35
GHRKLRM05FKF7T	NC_009474	fig|349163.4.peg.492	hypothetical protein	1155	1243	5.01e-33
GHRKLRM07H0OJ4	NC_009474	fig|349163.4.peg.493	hypothetical protein	1795	1864	1.26e-26
GHRKLRM05FOKIF	NC_009474	fig|349163.4.peg.494	Beta-glucosidase/6-phospho-beta-glucosidase/beta- galactosidase	3458	3512	7.94e-12
GHRKLRM06G74LQ	NC_009474	fig|349163.4.peg.496	Replication protein	4301	4392	3.16e-40
GHRKLRM07IL2SG	NC_009474	fig|349163.4.peg.496	Replication protein	4299	4378	5.01e-34
GHRKLRM08I9Z42	NC_009474	fig|349163.4.peg.494	Beta-glucosidase/6-phospho-beta-glucosidase/beta- galactosidase	3386	3481	2.51e-28
GHRKLRM07ID2B4	NC_009474	fig|349163.4.peg.492	hypothetical protein	1123	1218	2.51e-35
GHRKLRM05FYPDW	NC_009474	fig|349163.4.peg.493	hypothetical protein	1835	1896	1.00e-12
GHRKLRM07IPGHR	NC_009474	fig|349163.4.peg.494	Beta-glucosidase/6-phospho-beta-glucosidase/beta- galactosidase	3389	3493	2.51e-42
GHRKLRM05FX6T0	NC_009474	fig|349163.4.peg.494	Beta-glucosidase/6-phospho-beta-glucosidase/beta- galactosidase	3412	3529	2.51e-45
GHRKLRM05FNTEL	NC_009474	fig|349163.4.peg.494	Beta-glucosidase/6-phospho-beta-glucosidase/beta- galactosidase	3414	3529	2.51e-42
GHRKLRM08JMKUU	NC_009474	fig|349163.4.peg.492	hypothetical protein	1123	1172	5.01e-17
GHRKLRM08I3E7K	NC_009474	fig|349163.4.peg.494	Beta-glucosidase/6-phospho-beta-glucosidase/beta- galactosidase	3480	3529	1.00e-11
GHRKLRM06HIEE6	NC_009474	fig|349163.4.peg.494	Beta-glucosidase/6-phospho-beta-glucosidase/beta- galactosidase	3389	3450	1.00e-23
GHRKLRM07IJIB0	NC_009474	fig|349163.4.peg.492	hypothetical protein	1177	1271	1.00e-25
GHRKLRM05FTT6K	NC_009474	fig|349163.4.peg.494	Beta-glucosidase/6-phospho-beta-glucosidase/beta- galactosidase	3471	3529	2.51e-08
GHRKLRM07IBH26	NC_009474	fig|349163.4.peg.493	hypothetical protein	1771	1829	3.16e-06
GHRKLRM06GUXGR	NC_009474	fig|349163.4.peg.493	hypothetical protein	1835	1889	5.01e-10
GHRKLRM05FLK8V	NC_009474	fig|349163.4.peg.494	Beta-glucosidase/6-phospho-beta-glucosidase/beta- galactosidase	3415	3508	1.00e-32
GHRKLRM05F9AWK	NC_009474	fig|349163.4.peg.492	hypothetical protein	1123	1175	5.01e-19
GHRKLRM06GV590	NC_009474	fig|349163.4.peg.494	Beta-glucosidase/6-phospho-beta-glucosidase/beta- galactosidase	3428	3478	5.01e-33
GHRKLRM05FW3OG	NC_009474	fig|349163.4.peg.492	hypothetical protein	1171	1218	1.00e-10
GHRKLRM06G3W4L	NC_009471	fig|349163.4.peg.452	hypothetical protein	6827	6932	2.51e-40
GHRKLRM07IDSFA	NC_009471	fig|349163.4.peg.452	hypothetical protein	6803	6891	1.26e-31
GHRKLRM08I4X2C	NC_009471	fig|349163.4.peg.453	Gsr3528 protein	7586	7655	5.01e-14
GHRKLRM06GU1P0	NC_009471	fig|349163.4.peg.452	hypothetical protein	6695	6833	3.16e-34
GHRKLRM08JT7KF	NC_009471	fig|349163.4.peg.452	hypothetical protein	6777	6871	3.16e-38
GHRKLRM06G46D5	NC_009471	fig|349163.4.peg.452	hypothetical protein	6695	6744	2.51e-14
GHRKLRM07H3O1A	NC_009471	fig|349163.4.peg.452	hypothetical protein	6726	6834	5.01e-32
GHRKLRM05FOC5W	NC_009471	fig|349163.4.peg.452	hypothetical protein	6787	6851	1.00e-18
GHRKLRM06G8ZFO	NC_009471	fig|349163.4.peg.452	hypothetical protein	6860	6930	1.26e-23
GHRKLRM07ICUVB	NC_009471	fig|349163.4.peg.452	hypothetical protein	6741	6807	5.01e-07
GHRKLRM06HASKB	NC_009471	fig|349163.4.peg.452	hypothetical protein	6860	6934	3.16e-33
GHRKLRM07H8YQS	NC_009471	fig|349163.4.peg.453	Gsr3528 protein	7608	7667	6.31e-24
GHRKLRM05FQEZT	NC_009471	fig|349163.4.peg.452	hypothetical protein	6876	6930	1.26e-19
GHRKLRM05FVSLD	NC_009471	fig|349163.4.peg.452	hypothetical protein	6751	6853	1.00e-26
GHRKLRM05F2X9A	NC_009471	fig|349163.4.peg.453	Gsr3528 protein	7584	7656	3.16e-30
GHRKLRM05FQM17	NC_009471	fig|349163.4.peg.452	hypothetical protein	6695	6746	2.51e-15
GHRKLRM05FOM3K	NC_009471	fig|349163.4.peg.452	hypothetical protein	6878	6934	5.01e-19
GHRKLRM06HC5CP	NC_009471	fig|349163.4.peg.452	hypothetical protein	6852	6925	1.26e-33
GHRKLRM06G09HA	NC_009471	fig|349163.4.peg.452	hypothetical protein	6785	6856	1.26e-28
GHRKLRM08JFDDB	NC_009471	fig|349163.4.peg.452	hypothetical protein	6780	6871	6.31e-37
GHRKLRM06G17B8	NC_009471	fig|349163.4.peg.452	hypothetical protein	6860	6934	5.01e-23
GHRKLRM07II4AP	NC_009471	fig|349163.4.peg.452	hypothetical protein	6847	6902	2.51e-17
GHRKLRM07IMY9G	NC_009471	fig|349163.4.peg.452	hypothetical protein	6860	6930	1.26e-23
GHRKLRM07H5PWZ	NC_009471	fig|349163.4.peg.452	hypothetical protein	6876	6930	1.26e-19
GHRKLRM06GV8M6	NC_009471	fig|349163.4.peg.452	hypothetical protein	6813	6881	2.51e-22
GHRKLRM06G2MWM	NC_009471	fig|349163.4.peg.452	hypothetical protein	6785	6859	6.31e-30
GHRKLRM05FW9G9	NC_009471	fig|349163.4.peg.452	hypothetical protein	6793	6854	1.00e-22
GHRKLRM08JN2AN	NC_009471	fig|349163.4.peg.452	hypothetical protein	6807	6934	1.26e-49
GHRKLRM05F8A2I	NC_009471	fig|349163.4.peg.452	hypothetical protein	6695	6766	2.51e-16
GHRKLRM05FKGQC	NC_009471	fig|349163.4.peg.452	hypothetical protein	6807	6859	2.51e-24
GHRKLRM05F21DQ	NC_009471	fig|349163.4.peg.452	hypothetical protein	6695	6837	1.26e-39
GHRKLRM05F762C	NC_009471	fig|349163.4.peg.452	hypothetical protein	6846	6934	5.01e-31
GHRKLRM08JU05H	NC_009471	fig|349163.4.peg.452	hypothetical protein	6860	6934	1.26e-24
GHRKLRM05F41VY	NC_009471	fig|349163.4.peg.452	hypothetical protein	6695	6764	5.01e-16
GHRKLRM07HXS2P	NC_009471	fig|349163.4.peg.452	hypothetical protein	6876	6934	3.16e-22
GHRKLRM06HCQBL	NC_009471	fig|349163.4.peg.452	hypothetical protein	6781	6857	3.16e-30
GHRKLRM08JDJ20	NC_009471	fig|349163.4.peg.452	hypothetical protein	6808	6934	7.94e-52
GHRKLRM07H59EP	NC_009471	fig|349163.4.peg.452	hypothetical protein	6725	6829	1.00e-25
GHRKLRM07IB3F9	NC_009471	fig|349163.4.peg.452	hypothetical protein	6849	6934	3.16e-30
GHRKLRM07H9RJZ	NC_009471	fig|349163.4.peg.452	hypothetical protein	6870	6934	7.94e-27
GHRKLRM05FYK9D	NC_009471	fig|349163.4.peg.452	hypothetical protein	6831	6919	2.51e-29
GHRKLRM07ICC6E	NC_009471	fig|349163.4.peg.452	hypothetical protein	6742	6837	6.31e-22
GHRKLRM05GDYDE	NC_009471	fig|349163.4.peg.452	hypothetical protein	6695	6757	3.16e-20
GHRKLRM05GD4BH	NC_009471	fig|349163.4.peg.452	hypothetical protein	6695	6788	1.26e-25
GHRKLRM05F8IDW	NC_009471	fig|349163.4.peg.452	hypothetical protein	6695	6772	2.51e-19
GHRKLRM05GCSA4	NC_009471	fig|349163.4.peg.452	hypothetical protein	6830	6891	1.00e-16
GHRKLRM05F6T53	NC_009471	fig|349163.4.peg.452	hypothetical protein	6780	6870	6.31e-41
GHRKLRM07IBAN3	NC_009471	fig|349163.4.peg.463	ParA family protein	16880	17005	1.00e-48
GHRKLRM07H5ERM	NC_009471	fig|349163.4.peg.452	hypothetical protein	6883	6934	2.51e-14
GHRKLRM06HHFTC	NC_009471	fig|349163.4.peg.452	hypothetical protein	6860	6934	7.94e-33
GHRKLRM08JS5CV	NC_009471	fig|349163.4.peg.463	ParA family protein	17003	17075	1.26e-26
GHRKLRM07IGPEQ	NC_009471	fig|349163.4.peg.452	hypothetical protein	6876	6930	1.26e-19
GHRKLRM08JVKNM	NC_009471	fig|349163.4.peg.453	Gsr3528 protein	7606	7672	3.16e-28
GHRKLRM08JLXA5	NC_009471	fig|349163.4.peg.463	ParA family protein	16889	16995	2.51e-40
GHRKLRM07H4YHX	NC_009471	fig|349163.4.peg.452	hypothetical protein	6780	6857	5.01e-31
GHRKLRM05FZ071	NC_009471	fig|349163.4.peg.452	hypothetical protein	6742	6860	2.51e-31
GHRKLRM05FYZDA	NC_009471	fig|349163.4.peg.452	hypothetical protein	6706	6798	1.26e-17
GHRKLRM06GXTBC	NC_009471	fig|349163.4.peg.452	hypothetical protein	6706	6798	2.51e-17
GHRKLRM08JN3ZV	NC_009471	fig|349163.4.peg.456	ISPsy14, transposase	11447	11506	6.31e-16
GHRKLRM06HAIGH	NC_009471	fig|349163.4.peg.452	hypothetical protein	6697	6750	5.01e-16
GHRKLRM05F5JOW	NC_009471	fig|349163.4.peg.452	hypothetical protein	6879	6934	2.51e-18
GHRKLRM07H3PF4	NC_009471	fig|349163.4.peg.452	hypothetical protein	6870	6934	6.31e-22
GHRKLRM06HD09V	NC_009471	fig|349163.4.peg.463	ParA family protein	16880	16955	5.01e-24
GHRKLRM06GUWPG	NC_009471	fig|349163.4.peg.452	hypothetical protein	6698	6831	2.51e-35
GHRKLRM05FTE5U	NC_009471	fig|349163.4.peg.452	hypothetical protein	6799	6870	5.01e-23
GHRKLRM08JFOSJ	NC_009471	fig|349163.4.peg.463	ParA family protein	16880	16953	7.94e-23
GHRKLRM05FQMG0	NC_009471	fig|349163.4.peg.452	hypothetical protein	6876	6930	1.26e-19
GHRKLRM06G5HE5	NC_009471	fig|349163.4.peg.452	hypothetical protein	6808	6901	2.51e-31
GHRKLRM05F652W	NC_009471	fig|349163.4.peg.452	hypothetical protein	6835	6934	6.31e-38
GHRKLRM06HBOT4	NC_009471	fig|349163.4.peg.452	hypothetical protein	6842	6930	1.26e-33
GHRKLRM07IB0B2	NC_009471	fig|349163.4.peg.452	hypothetical protein	6830	6934	5.01e-42
GHRKLRM08JHCWA	NC_009471	fig|349163.4.peg.452	hypothetical protein	6810	6870	7.94e-18
GHRKLRM06G9R2I	NC_009471	fig|349163.4.peg.452	hypothetical protein	6795	6859	1.26e-24
GHRKLRM05FTJUQ	NC_009471	fig|349163.4.peg.452	hypothetical protein	6863	6934	2.51e-26
GHRKLRM06HJJBN	NC_009471	fig|349163.4.peg.452	hypothetical protein	6876	6930	1.26e-19
GHRKLRM07H3JSL	NC_009471	fig|349163.4.peg.452	hypothetical protein	6741	6824	3.16e-17
GHRKLRM05FM2S0	NC_009471	fig|349163.4.peg.453	Gsr3528 protein	7584	7672	1.00e-37
GHRKLRM05F2BTN	NC_009471	fig|349163.4.peg.452	hypothetical protein	6846	6934	1.00e-27
GHRKLRM05FRTX7	NC_009471	fig|349163.4.peg.475	Transposase, mutator type	34004	34063	7.94e-26
GHRKLRM07H9PS3	NC_009471	fig|349163.4.peg.452	hypothetical protein	6780	6865	2.51e-35
GHRKLRM07IBMGC	NC_009471	fig|349163.4.peg.452	hypothetical protein	6830	6898	3.16e-20
GHRKLRM05GDRT2	NC_009471	fig|349163.4.peg.452	hypothetical protein	6810	6934	2.51e-47
GHRKLRM08JHFJ6	NC_009471	fig|349163.4.peg.452	hypothetical protein	6769	6829	7.94e-19
GHRKLRM08JX6MG	NC_009471	fig|349163.4.peg.452	hypothetical protein	6768	6870	5.01e-33
GHRKLRM06GV4DG	NC_009471	fig|349163.4.peg.452	hypothetical protein	6870	6934	6.31e-22
GHRKLRM08I9ZM0	NC_009471	fig|349163.4.peg.452	hypothetical protein	6835	6925	6.31e-43
GHRKLRM06GW8KL	NC_009471	fig|349163.4.peg.452	hypothetical protein	6695	6764	1.26e-21
GHRKLRM07IOBFA	NC_009471	fig|349163.4.peg.452	hypothetical protein	6695	6794	6.31e-25
GHRKLRM05F0YV2	NC_009471	fig|349163.4.peg.452	hypothetical protein	6831	6934	2.51e-36
GHRKLRM05FQX36	NC_009471	fig|349163.4.peg.452	hypothetical protein	6695	6753	6.31e-19
GHRKLRM05FTCT0	NC_009471	fig|349163.4.peg.452	hypothetical protein	6799	6908	3.16e-40
GHRKLRM07HYILR	NC_009471	fig|349163.4.peg.452	hypothetical protein	6808	6859	3.16e-17
GHRKLRM07IF2Z3	NC_009471	fig|349163.4.peg.452	hypothetical protein	6870	6934	2.51e-22
GHRKLRM07IJ1HB	NC_009471	fig|349163.4.peg.463	ParA family protein	16889	16989	1.26e-37
GHRKLRM05F8J66	NC_009471	fig|349163.4.peg.463	ParA family protein	16991	17076	1.26e-26
GHRKLRM06HAUYG	NC_009471	fig|349163.4.peg.452	hypothetical protein	6695	6808	1.26e-21
GHRKLRM07H961B	NC_009471	fig|349163.4.peg.452	hypothetical protein	6705	6808	5.01e-21
GHRKLRM05FYSUQ	NC_009471	fig|349163.4.peg.452	hypothetical protein	6722	6807	1.00e-23
GHRKLRM07IEMYU	NC_009471	fig|349163.4.peg.452	hypothetical protein	6861	6934	1.00e-25
GHRKLRM08JN7T6	NC_009471	fig|349163.4.peg.452	hypothetical protein	6806	6874	2.51e-21
GHRKLRM07INMB6	NC_009471	fig|349163.4.peg.453	Gsr3528 protein	7614	7672	5.01e-23
GHRKLRM06HH5LK	NC_009471	fig|349163.4.peg.452	hypothetical protein	6737	6807	6.31e-08
GHRKLRM05F9DQX	NC_009471	fig|349163.4.peg.452	hypothetical protein	6830	6883	1.26e-12
GHRKLRM06HHHYV	NC_009471	fig|349163.4.peg.452	hypothetical protein	6861	6930	5.01e-23
GHRKLRM08JTKTW	NC_009471	fig|349163.4.peg.452	hypothetical protein	6787	6862	2.51e-29
GHRKLRM06G79XC	NC_009471	fig|349163.4.peg.453	Gsr3528 protein	7584	7636	5.01e-19
GHRKLRM06GUG0V	NC_009471	fig|349163.4.peg.452	hypothetical protein	6807	6869	6.31e-25
GHRKLRM05FNJJZ	NC_009471	fig|349163.4.peg.452	hypothetical protein	6783	6860	7.94e-31
GHRKLRM06G3W1K	NC_009471	fig|349163.4.peg.452	hypothetical protein	6861	6930	5.01e-23
GHRKLRM06G8706	NC_009471	fig|349163.4.peg.452	hypothetical protein	6866	6925	5.01e-20
GHRKLRM05GD70I	NC_009471	fig|349163.4.peg.452	hypothetical protein	6832	6895	1.26e-15
GHRKLRM08JO24U	NC_009471	fig|349163.4.peg.452	hypothetical protein	6744	6829	5.01e-17
GHRKLRM05FK2YF	NC_009471	fig|349163.4.peg.463	ParA family protein	16890	16981	1.26e-34
GHRKLRM08JCCLA	NC_009471	fig|349163.4.peg.452	hypothetical protein	6871	6934	3.16e-21
GHRKLRM08JF8W6	NC_009471	fig|349163.4.peg.452	hypothetical protein	6837	6906	3.16e-17
GHRKLRM07IJHRT	NC_009471	fig|349163.4.peg.452	hypothetical protein	6695	6781	1.26e-07
GHRKLRM06G7YHB	NC_009471	fig|349163.4.peg.452	hypothetical protein	6848	6930	2.51e-31
GHRKLRM05FXCMK	NC_009471	fig|349163.4.peg.452	hypothetical protein	6695	6744	2.51e-10
GHRKLRM06GX6N0	NC_009471	fig|349163.4.peg.452	hypothetical protein	6695	6750	3.16e-17
GHRKLRM07IJ82H	NC_009471	fig|349163.4.peg.463	ParA family protein	16972	17076	2.51e-31
GHRKLRM08JBBOS	NC_009471	fig|349163.4.peg.452	hypothetical protein	6806	6865	3.16e-24
GHRKLRM06HL4F0	NC_009471	fig|349163.4.peg.452	hypothetical protein	6798	6859	2.51e-26
GHRKLRM08JCCE7	NC_009471	fig|349163.4.peg.452	hypothetical protein	6804	6895	3.16e-33
GHRKLRM06G25NB	NC_009471	fig|349163.4.peg.452	hypothetical protein	6695	6782	6.31e-17
GHRKLRM06G7I0L	NC_009471	fig|349163.4.peg.452	hypothetical protein	6842	6934	1.26e-36
GHRKLRM07ICEC3	NC_009471	fig|349163.4.peg.452	hypothetical protein	6706	6796	3.16e-17
GHRKLRM06GVQRC	NC_009471	fig|349163.4.peg.452	hypothetical protein	6870	6934	6.31e-22
GHRKLRM07IGQPC	NC_009471	fig|349163.4.peg.452	hypothetical protein	6876	6930	2.51e-19
GHRKLRM07II7CS	NC_009471	fig|349163.4.peg.452	hypothetical protein	6756	6829	3.16e-15
GHRKLRM05F3Q9F	NC_009471	fig|349163.4.peg.452	hypothetical protein	6695	6750	3.16e-17
GHRKLRM05GFJSC	NC_009471	fig|349163.4.peg.452	hypothetical protein	6853	6909	5.01e-14
GHRKLRM06G1EIP	NC_009471	fig|349163.4.peg.452	hypothetical protein	6783	6857	3.16e-30
GHRKLRM05FYZF4	NC_009471	fig|349163.4.peg.452	hypothetical protein	6695	6783	3.16e-24
GHRKLRM06G8T72	NC_009471	fig|349163.4.peg.452	hypothetical protein	6767	6824	3.16e-23
GHRKLRM08JVA6N	NC_009471	fig|349163.4.peg.452	hypothetical protein	6860	6930	1.26e-23
GHRKLRM05GA5SD	NC_009471	fig|349163.4.peg.452	hypothetical protein	6777	6833	3.16e-21
GHRKLRM06HLFM8	NC_009471	fig|349163.4.peg.452	hypothetical protein	6804	6934	2.51e-54
GHRKLRM06G2LEP	NC_009471	fig|349163.4.peg.452	hypothetical protein	6862	6934	5.01e-24
GHRKLRM07IQCIS	NC_009471	fig|349163.4.peg.452	hypothetical protein	6834	6890	3.16e-14
GHRKLRM06HCZWI	NC_009471	fig|349163.4.peg.452	hypothetical protein	6777	6861	1.00e-33
GHRKLRM05F4UY8	NC_009471	fig|349163.4.peg.453	Gsr3528 protein	7584	7633	5.01e-18
GHRKLRM05FL4V1	NC_009471	fig|349163.4.peg.452	hypothetical protein	6787	6840	3.16e-14
GHRKLRM05FUFGW	NC_009471	fig|349163.4.peg.452	hypothetical protein	6730	6807	1.00e-19
GHRKLRM08JU153	NC_009471	fig|349163.4.peg.452	hypothetical protein	6813	6934	2.51e-45
GHRKLRM07IFT1J	NC_009471	fig|349163.4.peg.452	hypothetical protein	6787	6887	3.16e-35
GHRKLRM06HF0U8	NC_009471	fig|349163.4.peg.453	Gsr3528 protein	7584	7645	2.51e-23
GHRKLRM06GYJJU	NC_009471	fig|349163.4.peg.452	hypothetical protein	6730	6796	1.00e-08
GHRKLRM08JJ7CE	NC_009471	fig|349163.4.peg.452	hypothetical protein	6780	6834	6.31e-21
GHRKLRM05F5YA6	NC_009471	fig|349163.4.peg.452	hypothetical protein	6695	6750	3.16e-17
GHRKLRM08I86RZ	NC_009471	fig|349163.4.peg.452	hypothetical protein	6861	6934	1.00e-25
GHRKLRM06HH4GY	NC_009471	fig|349163.4.peg.463	ParA family protein	16982	17052	7.94e-26
GHRKLRM07IAJOQ	NC_009471	fig|349163.4.peg.452	hypothetical protein	6695	6767	1.00e-27
GHRKLRM08I5GXX	NC_009471	fig|349163.4.peg.452	hypothetical protein	6702	6764	2.51e-13
GHRKLRM06HCFNT	NC_009471	fig|349163.4.peg.452	hypothetical protein	6768	6871	1.26e-33
GHRKLRM06HA2Z9	NC_009471	fig|349163.4.peg.452	hypothetical protein	6867	6934	2.51e-22
GHRKLRM06HDVK2	NC_009471	fig|349163.4.peg.452	hypothetical protein	6695	6829	1.00e-35
GHRKLRM06HM37Z	NC_009471	fig|349163.4.peg.452	hypothetical protein	6824	6899	1.26e-24
GHRKLRM05GFYZY	NC_009471	fig|349163.4.peg.452	hypothetical protein	6695	6753	2.51e-12
GHRKLRM07IOKEN	NC_009471	fig|349163.4.peg.452	hypothetical protein	6799	6870	1.00e-16
GHRKLRM06GY25I	NC_009471	fig|349163.4.peg.463	ParA family protein	16972	17043	3.16e-20
GHRKLRM07IHY5K	NC_009471	fig|349163.4.peg.463	ParA family protein	16933	17054	7.94e-49
GHRKLRM07HY0MM	NC_009471	fig|349163.4.peg.452	hypothetical protein	6841	6934	3.16e-38
GHRKLRM07IB89Q	NC_009471	fig|349163.4.peg.452	hypothetical protein	6814	6926	1.26e-40
GHRKLRM06G09DO	NC_009471	fig|349163.4.peg.452	hypothetical protein	6844	6934	2.51e-31
GHRKLRM06GVF20	NC_009471	fig|349163.4.peg.453	Gsr3528 protein	7584	7655	5.01e-30
GHRKLRM07IML5D	NC_009471	fig|349163.4.peg.452	hypothetical protein	6695	6767	7.94e-15
GHRKLRM05FUZW8	NC_009471	fig|349163.4.peg.452	hypothetical protein	6741	6813	1.26e-11
GHRKLRM08JFX51	NC_009471	fig|349163.4.peg.452	hypothetical protein	6871	6934	5.01e-24
GHRKLRM05FQPKG	NC_009471	fig|349163.4.peg.452	hypothetical protein	6858	6925	1.26e-29
GHRKLRM05F2Z36	NC_009471	fig|349163.4.peg.452	hypothetical protein	6732	6844	7.94e-23
GHRKLRM07H6AQH	NC_009471	fig|349163.4.peg.452	hypothetical protein	6695	6797	5.01e-30
GHRKLRM05FTSTC	NC_009471	fig|349163.4.peg.452	hypothetical protein	6876	6934	3.16e-22
GHRKLRM06GTTPM	NC_009471	fig|349163.4.peg.464	hypothetical protein	17551	17623	1.26e-15
GHRKLRM05F9JX7	NC_009471	fig|349163.4.peg.452	hypothetical protein	6695	6820	6.31e-32
GHRKLRM08JQL5M	NC_009471	fig|349163.4.peg.452	hypothetical protein	6772	6870	5.01e-31
GHRKLRM07IC4JP	NC_009471	fig|349163.4.peg.452	hypothetical protein	6831	6891	5.01e-16
GHRKLRM06HH020	NC_009471	fig|349163.4.peg.452	hypothetical protein	6695	6744	2.51e-14
GHRKLRM06G5GXD	NC_009471	fig|349163.4.peg.452	hypothetical protein	6695	6750	3.16e-17
GHRKLRM07H3DBC	NC_009471	fig|349163.4.peg.452	hypothetical protein	6741	6851	5.01e-28
GHRKLRM07H61CK	NC_009471	fig|349163.4.peg.452	hypothetical protein	6734	6829	3.16e-21
GHRKLRM08I8E52	NC_009471	fig|349163.4.peg.452	hypothetical protein	6871	6934	3.16e-21
GHRKLRM05GD6LB	NC_009471	fig|349163.4.peg.452	hypothetical protein	6843	6934	1.26e-36
GHRKLRM06GZJFV	NC_009471	fig|349163.4.peg.452	hypothetical protein	6719	6829	1.26e-28
GHRKLRM06G36CG	NC_009471	fig|349163.4.peg.452	hypothetical protein	6695	6764	2.51e-15
GHRKLRM07IOPW7	NC_009471	fig|349163.4.peg.452	hypothetical protein	6863	6934	1.26e-23
GHRKLRM07H8QKR	NC_009471	fig|349163.4.peg.452	hypothetical protein	6695	6747	6.31e-16
GHRKLRM06HBX4W	NC_009471	fig|349163.4.peg.452	hypothetical protein	6734	6856	5.01e-34
GHRKLRM07H6H64	NC_009471	fig|349163.4.peg.452	hypothetical protein	6792	6882	1.26e-35
GHRKLRM06G4A6T	NC_009471	fig|349163.4.peg.452	hypothetical protein	6730	6839	2.51e-34
GHRKLRM08I9Y37	NC_009471	fig|349163.4.peg.452	hypothetical protein	6830	6934	6.31e-37
GHRKLRM06GWF9N	NC_009471	fig|349163.4.peg.452	hypothetical protein	6862	6930	2.51e-22
GHRKLRM08JJASJ	NC_009471	fig|349163.4.peg.452	hypothetical protein	6780	6833	5.01e-20
GHRKLRM05F2WH4	NC_009471	fig|349163.4.peg.452	hypothetical protein	6870	6930	1.00e-19
GHRKLRM06GYSKO	NC_009471	fig|349163.4.peg.452	hypothetical protein	6811	6874	3.16e-17
GHRKLRM05FPXWM	NC_009471	fig|349163.4.peg.452	hypothetical protein	6751	6837	5.01e-21
GHRKLRM08JPEMO	NC_009471	fig|349163.4.peg.452	hypothetical protein	6751	6829	3.16e-17
GHRKLRM07H2DDU	NC_009471	fig|349163.4.peg.452	hypothetical protein	6695	6782	1.00e-19
GHRKLRM07IG367	NC_009471	fig|349163.4.peg.452	hypothetical protein	6741	6858	5.01e-36
GHRKLRM07H49CZ	NC_009471	fig|349163.4.peg.452	hypothetical protein	6725	6840	2.51e-29
GHRKLRM05F6BRT	NC_009471	fig|349163.4.peg.452	hypothetical protein	6813	6934	2.51e-45
GHRKLRM07IFXDB	NC_009471	fig|349163.4.peg.452	hypothetical protein	6695	6744	2.51e-10
GHRKLRM06HH9FH	NC_009471	fig|349163.4.peg.452	hypothetical protein	6695	6764	2.51e-15
GHRKLRM06HBKRT	NC_009471	fig|349163.4.peg.453	Gsr3528 protein	7584	7672	1.00e-37
GHRKLRM05F09NQ	NC_009471	fig|349163.4.peg.452	hypothetical protein	6779	6894	1.26e-45
GHRKLRM05FMDNF	NC_009471	fig|349163.4.peg.452	hypothetical protein	6780	6859	2.51e-32
GHRKLRM05GBKT6	NC_009471	fig|349163.4.peg.452	hypothetical protein	6807	6934	3.16e-46
GHRKLRM08JQH0V	NC_009471	fig|349163.4.peg.452	hypothetical protein	6865	6934	5.01e-23
GHRKLRM07INDY9	NC_009471	fig|349163.4.peg.452	hypothetical protein	6878	6934	5.01e-19
GHRKLRM05FWB50	NC_009471	fig|349163.4.peg.452	hypothetical protein	6769	6867	6.31e-32
GHRKLRM07IJF6A	NC_009471	fig|349163.4.peg.452	hypothetical protein	6846	6908	2.51e-16
GHRKLRM05F7MMS	NC_009471	fig|349163.4.peg.452	hypothetical protein	6719	6804	1.26e-13
GHRKLRM05FU6WK	NC_009471	fig|349163.4.peg.453	Gsr3528 protein	7622	7672	3.16e-19
GHRKLRM05GGK91	NC_009471	fig|349163.4.peg.452	hypothetical protein	6807	6858	5.01e-23
GHRKLRM07ICI2Q	NC_009471	fig|349163.4.peg.453	Gsr3528 protein	7609	7672	5.01e-26
GHRKLRM06G0IQX	NC_009471	fig|349163.4.peg.452	hypothetical protein	6780	6911	5.01e-55
GHRKLRM05FQPRL	NC_009471	fig|349163.4.peg.452	hypothetical protein	6744	6858	5.01e-39
GHRKLRM05F81SV	NC_009471	fig|349163.4.peg.452	hypothetical protein	6780	6879	3.16e-31
GHRKLRM06G3C9G	NC_009471	fig|349163.4.peg.452	hypothetical protein	6780	6867	1.00e-35
GHRKLRM05FX8AQ	NC_009471	fig|349163.4.peg.452	hypothetical protein	6730	6828	2.51e-22
GHRKLRM07IDF52	NC_009471	fig|349163.4.peg.453	Gsr3528 protein	7584	7672	1.00e-37
GHRKLRM05GC9R3	NC_009471	fig|349163.4.peg.452	hypothetical protein	6719	6805	2.51e-14
GHRKLRM05F5VHU	NC_009471	fig|349163.4.peg.452	hypothetical protein	6777	6860	3.16e-26
GHRKLRM08JT7UJ	NC_009471	fig|349163.4.peg.452	hypothetical protein	6695	6750	3.16e-17
GHRKLRM05FSWNB	NC_009471	fig|349163.4.peg.452	hypothetical protein	6878	6934	5.01e-19
GHRKLRM05FYYEB	NC_009471	fig|349163.4.peg.452	hypothetical protein	6787	6847	7.94e-17
GHRKLRM05F01YV	NC_009471	fig|349163.4.peg.452	hypothetical protein	6695	6754	1.26e-18
GHRKLRM05F5VC9	NC_009471	fig|349163.4.peg.452	hypothetical protein	6876	6930	1.26e-19
GHRKLRM06G51V6	NC_009471	fig|349163.4.peg.452	hypothetical protein	6885	6934	1.00e-18
GHRKLRM08I814O	NC_009471	fig|349163.4.peg.452	hypothetical protein	6810	6860	1.00e-32
GHRKLRM05FJ66J	NC_009471	fig|349163.4.peg.452	hypothetical protein	6879	6934	1.26e-17
GHRKLRM06GWZ0E	NC_009471	fig|349163.4.peg.453	Gsr3528 protein	7596	7656	1.26e-24
GHRKLRM07H531W	NC_009471	fig|349163.4.peg.463	ParA family protein	16944	17059	3.16e-41
GHRKLRM05GCJWC	NC_009471	fig|349163.4.peg.468	Phosphate permease related protein	24627	24759	2.51e-23
GHRKLRM07HZJPP	NC_009471	fig|349163.4.peg.452	hypothetical protein	6719	6792	5.01e-12
GHRKLRM06GUVM8	NC_009471	fig|349163.4.peg.452	hypothetical protein	6777	6856	2.51e-35
GHRKLRM05GDHIP	NC_009471	fig|349163.4.peg.452	hypothetical protein	6742	6858	2.51e-32
GHRKLRM06GT6WH	NC_009471	fig|349163.4.peg.452	hypothetical protein	6695	6764	2.51e-15
GHRKLRM05GE98F	NC_009471	fig|349163.4.peg.452	hypothetical protein	6706	6804	1.26e-17
GHRKLRM07H71GV	NC_009471	fig|349163.4.peg.452	hypothetical protein	6695	6761	3.16e-21
GHRKLRM06G4USP	NC_009471	fig|349163.4.peg.452	hypothetical protein	6830	6885	1.00e-13
GHRKLRM06G1IZ8	NC_009471	fig|349163.4.peg.452	hypothetical protein	6697	6754	2.51e-18
GHRKLRM05GEWYN	NC_009471	fig|349163.4.peg.452	hypothetical protein	6817	6934	2.51e-43
GHRKLRM08JCGEG	NC_009471	fig|349163.4.peg.468	Phosphate permease related protein	24484	24596	2.51e-17
GHRKLRM07H3X0F	NC_009471	fig|349163.4.peg.453	Gsr3528 protein	7584	7672	1.00e-37
GHRKLRM05F51N7	NC_009471	fig|349163.4.peg.452	hypothetical protein	6802	6934	1.26e-52
GHRKLRM06HA9E4	NC_009471	fig|349163.4.peg.452	hypothetical protein	6792	6891	1.00e-33
GHRKLRM06HHM61	NC_009471	fig|349163.4.peg.463	ParA family protein	16996	17049	3.16e-17
GHRKLRM08JGL2W	NC_009471	fig|349163.4.peg.452	hypothetical protein	6751	6868	2.51e-32
GHRKLRM06HBSPM	NC_009471	fig|349163.4.peg.452	hypothetical protein	6860	6934	1.00e-32
GHRKLRM07IHWYV	NC_009471	fig|349163.4.peg.452	hypothetical protein	6860	6930	1.26e-23
GHRKLRM06HA19T	NC_009471	fig|349163.4.peg.452	hypothetical protein	6709	6829	3.16e-30
GHRKLRM05F2BEG	NC_009471	fig|349163.4.peg.452	hypothetical protein	6695	6750	3.16e-17
GHRKLRM08JID84	NC_009471	fig|349163.4.peg.452	hypothetical protein	6726	6793	1.26e-09
GHRKLRM08JCUBV	NC_009471	fig|349163.4.peg.452	hypothetical protein	6742	6833	2.51e-20
GHRKLRM07H5JOT	NC_009471	fig|349163.4.peg.452	hypothetical protein	6695	6760	6.31e-19
GHRKLRM06GY73K	NC_009471	fig|349163.4.peg.452	hypothetical protein	6774	6899	5.01e-52
GHRKLRM06G3J4N	NC_009471	fig|349163.4.peg.452	hypothetical protein	6779	6829	1.00e-18
GHRKLRM07ICBVY	NC_009471	fig|349163.4.peg.452	hypothetical protein	6734	6816	1.26e-15
GHRKLRM06G2BA7	NC_009471	fig|349163.4.peg.452	hypothetical protein	6794	6895	7.94e-41
GHRKLRM07H02QP	NC_009471	fig|349163.4.peg.452	hypothetical protein	6870	6930	5.01e-22
GHRKLRM05FT1IL	NC_009471	fig|349163.4.peg.453	Gsr3528 protein	7584	7672	1.00e-37
GHRKLRM05F4GOA	NC_009471	fig|349163.4.peg.452	hypothetical protein	6836	6909	3.16e-38
GHRKLRM07H7JUT	NC_009471	fig|349163.4.peg.452	hypothetical protein	6716	6797	6.31e-11
GHRKLRM07IPS2H	NC_009471	fig|349163.4.peg.452	hypothetical protein	6861	6934	1.00e-25
GHRKLRM05F5MSG	NC_009471	fig|349163.4.peg.452	hypothetical protein	6864	6930	1.26e-21
GHRKLRM05FVMLE	NC_009471	fig|349163.4.peg.452	hypothetical protein	6879	6934	1.26e-17
GHRKLRM06GV2M7	NC_009471	fig|349163.4.peg.452	hypothetical protein	6834	6909	1.00e-21
GHRKLRM07IETWA	NC_009471	fig|349163.4.peg.452	hypothetical protein	6695	6810	6.31e-35
GHRKLRM07IO4SE	NC_009471	fig|349163.4.peg.452	hypothetical protein	6735	6833	2.51e-22
GHRKLRM08JJ43K	NC_009471	fig|349163.4.peg.452	hypothetical protein	6806	6915	7.94e-42
GHRKLRM06HJHE2	NC_009471	fig|349163.4.peg.452	hypothetical protein	6780	6829	3.16e-18
GHRKLRM06G8QXS	NC_009471	fig|349163.4.peg.452	hypothetical protein	6702	6754	1.26e-15
GHRKLRM07IPMPV	NC_009471	fig|349163.4.peg.452	hypothetical protein	6695	6764	2.51e-15
GHRKLRM07H6WWP	NC_009471	fig|349163.4.peg.452	hypothetical protein	6695	6754	2.51e-19
GHRKLRM08JE8DR	NC_009471	fig|349163.4.peg.452	hypothetical protein	6876	6931	2.51e-20
GHRKLRM07H104Y	NC_009471	fig|349163.4.peg.452	hypothetical protein	6744	6807	3.16e-10
GHRKLRM08JDUMP	NC_009471	fig|349163.4.peg.452	hypothetical protein	6830	6891	1.00e-13
GHRKLRM07H7S29	NC_009471	fig|349163.4.peg.452	hypothetical protein	6749	6829	1.26e-20
GHRKLRM08I91YD	NC_009471	fig|349163.4.peg.463	ParA family protein	17004	17076	1.26e-15
GHRKLRM08JP0KV	NC_009471	fig|349163.4.peg.452	hypothetical protein	6861	6917	2.51e-16
GHRKLRM05FXD6T	NC_009471	fig|349163.4.peg.452	hypothetical protein	6698	6806	2.51e-26
GHRKLRM05FMUEN	NC_009471	fig|349163.4.peg.452	hypothetical protein	6864	6925	1.00e-20
GHRKLRM06GXVWV	NC_009471	fig|349163.4.peg.452	hypothetical protein	6714	6783	5.01e-24
GHRKLRM05FZBVY	NC_009471	fig|349163.4.peg.452	hypothetical protein	6863	6930	5.01e-22
GHRKLRM05FPQ9D	NC_009471	fig|349163.4.peg.452	hypothetical protein	6847	6934	1.00e-30
GHRKLRM06G3CK6	NC_009471	fig|349163.4.peg.464	hypothetical protein	17543	17623	1.00e-16
GHRKLRM05GEMGC	NC_009471	fig|349163.4.peg.452	hypothetical protein	6695	6750	3.16e-17
GHRKLRM08JALHZ	NC_009471	fig|349163.4.peg.452	hypothetical protein	6794	6873	1.26e-26
GHRKLRM08I7D3N	NC_009471	fig|349163.4.peg.452	hypothetical protein	6696	6834	2.51e-42
GHRKLRM07H6BOZ	NC_009471	fig|349163.4.peg.452	hypothetical protein	6707	6821	7.94e-28
GHRKLRM07H84P2	NC_009471	fig|349163.4.peg.452	hypothetical protein	6695	6783	2.51e-17
GHRKLRM06HHWDV	NC_009471	fig|349163.4.peg.452	hypothetical protein	6695	6797	7.94e-23
GHRKLRM05FYCFT	NC_009471	fig|349163.4.peg.452	hypothetical protein	6774	6832	5.01e-22
GHRKLRM08JXKVA	NC_009471	fig|349163.4.peg.452	hypothetical protein	6868	6934	5.01e-23
GHRKLRM06G18U1	NC_009471	fig|349163.4.peg.452	hypothetical protein	6842	6934	5.01e-37
GHRKLRM05F2UD9	NC_009471	fig|349163.4.peg.452	hypothetical protein	6779	6856	2.51e-31
GHRKLRM07IC5TF	NC_009471	fig|349163.4.peg.452	hypothetical protein	6730	6809	1.26e-07
GHRKLRM05F47SG	NC_009471	fig|349163.4.peg.452	hypothetical protein	6695	6751	7.94e-18
GHRKLRM06GRQDM	NC_009471	fig|349163.4.peg.452	hypothetical protein	6799	6876	1.00e-29
GHRKLRM06GW6CC	NC_009471	fig|349163.4.peg.453	Gsr3528 protein	7595	7672	2.51e-32
GHRKLRM08I7KWN	NC_009471	fig|349163.4.peg.452	hypothetical protein	6878	6934	5.01e-19
GHRKLRM05GERS2	NC_009471	fig|349163.4.peg.452	hypothetical protein	6861	6930	5.01e-23
GHRKLRM05FZJ6C	NC_009471	fig|349163.4.peg.452	hypothetical protein	6807	6860	6.31e-36
GHRKLRM08JJWTV	NC_009471	fig|349163.4.peg.452	hypothetical protein	6830	6934	6.31e-37
GHRKLRM08JCN3J	NC_009471	fig|349163.4.peg.452	hypothetical protein	6860	6934	2.51e-26
GHRKLRM06G10XS	NC_009471	fig|349163.4.peg.452	hypothetical protein	6799	6868	1.26e-22
GHRKLRM07IBOJ0	NC_009471	fig|349163.4.peg.452	hypothetical protein	6716	6832	3.16e-30
GHRKLRM06HFN2E	NC_009471	fig|349163.4.peg.452	hypothetical protein	6878	6934	5.01e-19
GHRKLRM07IRQG6	NC_009471	fig|349163.4.peg.452	hypothetical protein	6871	6934	2.51e-20
GHRKLRM06HJO4H	NC_009471	fig|349163.4.peg.452	hypothetical protein	6741	6862	3.16e-32
GHRKLRM08JQZY9	NC_009471	fig|349163.4.peg.452	hypothetical protein	6695	6761	7.94e-15
GHRKLRM05F1WWM	NC_009471	fig|349163.4.peg.452	hypothetical protein	6705	6824	2.51e-30
GHRKLRM05FP6CU	NC_009471	fig|349163.4.peg.453	Gsr3528 protein	7607	7669	1.00e-25
GHRKLRM06HGFCA	NC_009471	fig|349163.4.peg.452	hypothetical protein	6695	6770	1.26e-24
GHRKLRM08JVZW2	NC_009471	fig|349163.4.peg.463	ParA family protein	16953	17063	5.01e-41
GHRKLRM07ID5C6	NC_009471	fig|349163.4.peg.452	hypothetical protein	6755	6837	3.16e-22
GHRKLRM06GXAJP	NC_009471	fig|349163.4.peg.452	hypothetical protein	6719	6789	1.26e-07
GHRKLRM07ILB05	NC_009471	fig|349163.4.peg.452	hypothetical protein	6727	6783	6.31e-17
GHRKLRM05FPAAI	NC_009471	fig|349163.4.peg.452	hypothetical protein	6799	6868	1.00e-23
GHRKLRM07ITFY8	NC_009471	fig|349163.4.peg.452	hypothetical protein	6807	6859	7.94e-18
GHRKLRM08JL7SJ	NC_009471	fig|349163.4.peg.452	hypothetical protein	6695	6783	6.31e-29
GHRKLRM05FQWSK	NC_009471	fig|349163.4.peg.452	hypothetical protein	6744	6833	6.31e-24
GHRKLRM06GXYJ0	NC_009471	fig|349163.4.peg.452	hypothetical protein	6732	6837	7.94e-25
GHRKLRM08JJ3A5	NC_009471	fig|349163.4.peg.452	hypothetical protein	6831	6934	6.31e-33
GHRKLRM07H9RWZ	NC_009471	fig|349163.4.peg.452	hypothetical protein	6751	6843	1.00e-22
GHRKLRM07IOE10	NC_009471	fig|349163.4.peg.452	hypothetical protein	6871	6934	3.16e-21
GHRKLRM05GCNJM	NC_009471	fig|349163.4.peg.452	hypothetical protein	6719	6774	2.51e-12
GHRKLRM07IJZYU	NC_009471	fig|349163.4.peg.463	ParA family protein	16953	17005	3.16e-18
GHRKLRM08I76HD	NC_009471	fig|349163.4.peg.452	hypothetical protein	6874	6934	5.01e-21
GHRKLRM06GYQZC	NC_009471	fig|349163.4.peg.452	hypothetical protein	6809	6859	2.51e-16
GHRKLRM05F7ORM	NC_009471	fig|349163.4.peg.452	hypothetical protein	6797	6861	6.31e-24
GHRKLRM08JO4R8	NC_009471	fig|349163.4.peg.452	hypothetical protein	6876	6934	3.16e-22
GHRKLRM05FNLAM	NC_009471	fig|349163.4.peg.452	hypothetical protein	6783	6837	2.51e-19
GHRKLRM06GXCYW	NC_009471	fig|349163.4.peg.453	Gsr3528 protein	7608	7672	2.51e-33
GHRKLRM07INRYQ	NC_009471	fig|349163.4.peg.452	hypothetical protein	6824	6891	1.00e-08
GHRKLRM06HHNXS	NC_009471	fig|349163.4.peg.452	hypothetical protein	6779	6893	5.01e-45
GHRKLRM06HGAAX	NC_009471	fig|349163.4.peg.452	hypothetical protein	6882	6934	5.01e-16
GHRKLRM06GZ576	NC_009471	fig|349163.4.peg.452	hypothetical protein	6777	6853	1.26e-31
GHRKLRM07IGY2J	NC_009471	fig|349163.4.peg.452	hypothetical protein	6860	6930	1.26e-23
GHRKLRM06GXJIJ	NC_009471	fig|349163.4.peg.452	hypothetical protein	6742	6833	2.51e-20
GHRKLRM07IBY1X	NC_009471	fig|349163.4.peg.452	hypothetical protein	6709	6818	5.01e-25
GHRKLRM05FW3ND	NC_009471	fig|349163.4.peg.452	hypothetical protein	6853	6934	1.26e-28
GHRKLRM06G66PC	NC_009471	fig|349163.4.peg.452	hypothetical protein	6709	6851	1.00e-38
GHRKLRM06HE2YO	NC_009471	fig|349163.4.peg.463	ParA family protein	16896	17001	7.94e-41
GHRKLRM08JES6T	NC_009471	fig|349163.4.peg.452	hypothetical protein	6695	6796	2.51e-21
GHRKLRM08I5GWA	NC_009471	fig|349163.4.peg.452	hypothetical protein	6795	6858	2.51e-24
GHRKLRM08JHQ2E	NC_009471	fig|349163.4.peg.452	hypothetical protein	6716	6816	6.31e-27
GHRKLRM08JQPPI	NC_009471	fig|349163.4.peg.463	ParA family protein	17001	17076	2.51e-21
GHRKLRM08JLDOI	NC_009471	fig|349163.4.peg.463	ParA family protein	16971	17076	1.00e-31
GHRKLRM06G71HB	NC_009471	fig|349163.4.peg.452	hypothetical protein	6813	6870	1.00e-15
GHRKLRM05F1RRL	NC_009471	fig|349163.4.peg.452	hypothetical protein	6777	6850	2.51e-21
GHRKLRM07IHUPJ	NC_009471	fig|349163.4.peg.452	hypothetical protein	6862	6934	3.16e-25
GHRKLRM06GV5RR	NC_009471	fig|349163.4.peg.452	hypothetical protein	6815	6890	1.26e-23
GHRKLRM06HKSEI	NC_009471	fig|349163.4.peg.452	hypothetical protein	6768	6849	1.26e-24
GHRKLRM08JN2VF	NC_009471	fig|349163.4.peg.452	hypothetical protein	6860	6930	5.01e-24
GHRKLRM05F0IPV	NC_009471	fig|349163.4.peg.452	hypothetical protein	6871	6934	3.16e-21
GHRKLRM07H1N2Y	NC_009471	fig|349163.4.peg.452	hypothetical protein	6862	6934	5.01e-24
GHRKLRM07ICUB7	NC_009471	fig|349163.4.peg.452	hypothetical protein	6874	6934	5.01e-21
GHRKLRM08I41WG	NC_009471	fig|349163.4.peg.452	hypothetical protein	6700	6792	5.01e-18
GHRKLRM06GXLLO	NC_009471	fig|349163.4.peg.452	hypothetical protein	6748	6807	7.94e-12
GHRKLRM08JJGTD	NC_009471	fig|349163.4.peg.452	hypothetical protein	6811	6912	1.26e-36
GHRKLRM06G3PH5	NC_009471	fig|349163.4.peg.452	hypothetical protein	6723	6792	3.16e-13
GHRKLRM05FWB54	NC_009471	fig|349163.4.peg.452	hypothetical protein	6695	6754	2.51e-19
GHRKLRM08I83XA	NC_009471	fig|349163.4.peg.452	hypothetical protein	6783	6892	1.00e-41
GHRKLRM06GXSMH	NC_009471	fig|349163.4.peg.452	hypothetical protein	6871	6932	6.31e-20
GHRKLRM05FQHNW	NC_009471	fig|349163.4.peg.452	hypothetical protein	6777	6868	5.01e-35
GHRKLRM08JNJA2	NC_009471	fig|349163.4.peg.452	hypothetical protein	6870	6934	6.31e-22
GHRKLRM08JT7B7	NC_009471	fig|349163.4.peg.452	hypothetical protein	6782	6859	7.94e-31
GHRKLRM06HI5FX	NC_009471	fig|349163.4.peg.452	hypothetical protein	6698	6751	2.51e-16
GHRKLRM06G7PT1	NC_009471	fig|349163.4.peg.452	hypothetical protein	6827	6934	5.01e-43
GHRKLRM08I7YJ9	NC_009471	fig|349163.4.peg.463	ParA family protein	16933	17038	3.16e-36
GHRKLRM07HZSQX	NC_009471	fig|349163.4.peg.452	hypothetical protein	6826	6888	3.16e-18
GHRKLRM08JH3R0	NC_009471	fig|349163.4.peg.452	hypothetical protein	6874	6934	5.01e-21
GHRKLRM06GUAYE	NC_009471	fig|349163.4.peg.452	hypothetical protein	6795	6860	2.51e-35
GHRKLRM07IQRX4	NC_009471	fig|349163.4.peg.462	Programmed cell death antitoxin PemI	16372	16433	7.94e-23
GHRKLRM08JIMQV	NC_009471	fig|349163.4.peg.463	ParA family protein	16985	17041	1.26e-12
GHRKLRM06G8JV5	NC_009471	fig|349163.4.peg.452	hypothetical protein	6695	6753	6.31e-19
GHRKLRM07IDGXN	NC_009471	fig|349163.4.peg.453	Gsr3528 protein	7586	7643	6.31e-08
GHRKLRM05GFZWV	NC_009471	fig|349163.4.peg.452	hypothetical protein	6871	6931	3.16e-25
GHRKLRM06GWPEG	NC_009471	fig|349163.4.peg.452	hypothetical protein	6695	6807	3.16e-35
GHRKLRM05F75SS	NC_009471	fig|349163.4.peg.452	hypothetical protein	6826	6885	1.26e-17
GHRKLRM05FZYG7	NC_009471	fig|349163.4.peg.463	ParA family protein	16973	17076	1.26e-30
GHRKLRM08I8OKC	NC_009471	fig|349163.4.peg.452	hypothetical protein	6695	6744	2.51e-10
GHRKLRM05GH11E	NC_009471	fig|349163.4.peg.452	hypothetical protein	6777	6833	3.16e-21
GHRKLRM07H193N	NC_009471	fig|349163.4.peg.452	hypothetical protein	6734	6829	3.16e-21
GHRKLRM06GZJ50	NC_009471	fig|349163.4.peg.452	hypothetical protein	6870	6934	2.51e-22
GHRKLRM08JULR7	NC_009471	fig|349163.4.peg.452	hypothetical protein	6826	6929	2.51e-35
GHRKLRM08JJDTB	NC_009471	fig|349163.4.peg.453	Gsr3528 protein	7607	7672	1.26e-27
GHRKLRM05GFKWR	NC_009471	fig|349163.4.peg.452	hypothetical protein	6876	6930	1.26e-19
GHRKLRM05F3QFB	NC_009471	fig|349163.4.peg.452	hypothetical protein	6812	6891	1.00e-25
GHRKLRM05FVBKD	NC_009471	fig|349163.4.peg.452	hypothetical protein	6807	6895	3.16e-30
GHRKLRM08I8XJL	NC_009471	fig|349163.4.peg.452	hypothetical protein	6719	6870	2.51e-43
GHRKLRM05FNLVW	NC_009471	fig|349163.4.peg.452	hypothetical protein	6757	6870	3.16e-30
GHRKLRM07IK9ZD	NC_009471	fig|349163.4.peg.452	hypothetical protein	6695	6744	5.01e-12
GHRKLRM07H0NBU	NC_009471	fig|349163.4.peg.452	hypothetical protein	6781	6870	5.01e-26
GHRKLRM07IQ0S5	NC_009471	fig|349163.4.peg.452	hypothetical protein	6695	6747	6.31e-16
GHRKLRM05FMZYL	NC_009471	fig|349163.4.peg.452	hypothetical protein	6781	6896	1.26e-37
GHRKLRM05GA7PK	NC_009471	fig|349163.4.peg.452	hypothetical protein	6695	6829	1.00e-35
GHRKLRM07H5I8O	NC_009471	fig|349163.4.peg.452	hypothetical protein	6798	6895	1.00e-39
GHRKLRM07HW9F4	NC_009471	fig|349163.4.peg.452	hypothetical protein	6862	6934	6.31e-21
GHRKLRM06HH5K6	NC_009471	fig|349163.4.peg.452	hypothetical protein	6695	6792	2.51e-20
GHRKLRM08JFFJY	NC_009471	fig|349163.4.peg.452	hypothetical protein	6810	6870	7.94e-18
GHRKLRM06HI7HW	NC_009471	fig|349163.4.peg.452	hypothetical protein	6730	6807	3.16e-06
GHRKLRM05F5J9M	NC_009471	fig|349163.4.peg.452	hypothetical protein	6695	6789	5.01e-19
GHRKLRM07IJB1B	NC_009471	fig|349163.4.peg.452	hypothetical protein	6777	6858	2.51e-33
GHRKLRM08JBGR9	NC_009471	fig|349163.4.peg.463	ParA family protein	16972	17042	7.94e-27
GHRKLRM05GA47K	NC_009471	fig|349163.4.peg.452	hypothetical protein	6695	6771	3.16e-25
GHRKLRM05FVHKB	NC_009471	fig|349163.4.peg.452	hypothetical protein	6695	6747	6.31e-16
GHRKLRM05GCOIU	NC_009471	fig|349163.4.peg.452	hypothetical protein	6875	6934	1.26e-20
GHRKLRM05FTGN6	NC_009471	fig|349163.4.peg.452	hypothetical protein	6716	6810	1.26e-19
GHRKLRM07IFKVM	NC_009471	fig|349163.4.peg.452	hypothetical protein	6861	6934	2.51e-27
GHRKLRM06G11AC	NC_009471	fig|349163.4.peg.452	hypothetical protein	6853	6905	2.51e-21
GHRKLRM07H1A57	NC_009471	fig|349163.4.peg.452	hypothetical protein	6695	6744	2.51e-10
GHRKLRM07H0L08	NC_009471	fig|349163.4.peg.452	hypothetical protein	6819	6934	5.01e-42
GHRKLRM08JMS76	NC_009471	fig|349163.4.peg.452	hypothetical protein	6706	6829	1.26e-31
GHRKLRM07IJLKR	NC_009468	fig|349163.4.peg.231	hypothetical protein	68328	68418	1.00e-28
GHRKLRM07ING6G	NC_009468	fig|349163.4.peg.204	Transposase OrfB	42245	42295	3.16e-11
GHRKLRM05F48GY	NC_009468	fig|349163.4.peg.204	Transposase OrfB	42559	42640	1.26e-12
GHRKLRM05FN43M	NC_009468	fig|349163.4.peg.177	Bll1900 protein	9922	10037	1.26e-38
GHRKLRM08JCK3P	NC_009468	fig|349163.4.peg.179	Transposase	12092	12157	5.01e-06
GHRKLRM07HY61C	NC_009484	fig|349163.4.peg.598	hypothetical protein	112260	112334	3.16e-10
GHRKLRM07IGXB6	NC_009484	fig|349163.4.peg.2666	Branched-chain amino acid transport ATP-binding protein livF (TC 3.A.1.4.1)	2431095	2431162	1.26e-21
GHRKLRM05FOW7G	NC_009484	fig|349163.4.peg.2199	Deoxyribodipyrimidine photolyase-related protein	1908369	1908469	5.01e-29
GHRKLRM07H82IZ	NC_009484	fig|349163.4.peg.2968	Putative phage protein	2763470	2763601	5.01e-45
GHRKLRM06GU7VG	NC_009484	fig|349163.4.peg.3141	hypothetical protein	2945439	2945552	7.94e-49
GHRKLRM05GE4A5	NC_009484	fig|349163.4.peg.1722	Signaling protein with a ligand-binding sensor domain, PAS, GGDEF and EAL domains	1385522	1385643	5.01e-27
GHRKLRM07IAQ0Q	NC_009484	fig|349163.4.peg.2151	ATP synthase alpha chain (EC 3.6.3.14)	1853785	1853843	1.00e-20
GHRKLRM08JV4VF	NC_009484	fig|349163.4.peg.2659	Glycosyltransferase	2423917	2423990	2.51e-12
GHRKLRM08I7CR0	NC_009484	fig|349163.4.peg.604	Flagellar hook-associated protein flgK	118810	118936	3.16e-25
GHRKLRM07IMVKD	NC_009484	fig|349163.4.peg.1645	Flagellar hook-length control protein fliK	1300438	1300497	6.31e-16
GHRKLRM07H2G1J	NC_009484	fig|349163.4.peg.1109	2-methylcitrate dehydratase (EC 4.2.1.79)	699381	699472	2.51e-38
GHRKLRM08JHDXB	NC_009484	fig|349163.4.peg.2471	FIG003492: Threonine dehydrogenase and related Zn-dependent dehydrogenases	2196920	2196987	1.26e-11
GHRKLRM05GE3EK	NC_009484	fig|349163.4.peg.3175	Metallo-beta-lactamase family protein	2974524	2974646	2.51e-38
GHRKLRM05FUOM4	NC_009484	fig|349163.4.peg.2449	Glutathione reductase (EC 1.8.1.7)	2172988	2173109	1.26e-42
GHRKLRM06G2GNB	NC_009484	fig|349163.4.peg.2834	Gll2346 protein	2610812	2610922	1.26e-23
GHRKLRM05FX09Z	NC_009484	fig|349163.4.peg.1418	NADH-ubiquinone oxidoreductase chain L (EC 1.6.5.3)	1034292	1034395	5.01e-37
GHRKLRM05FSYSM	NC_009484	fig|349163.4.peg.1210	Permease, major facilitator superfamily	807193	807248	2.51e-11
GHRKLRM08JMXRA	NC_009484	fig|349163.4.peg.2883	type III restriction system endonuclease, putative	2672106	2672237	5.01e-12
GHRKLRM07IPYG2	NC_009484	fig|349163.4.peg.1645	Flagellar hook-length control protein fliK	1300493	1300558	1.00e-19
GHRKLRM08JLCJJ	NC_009484	fig|349163.4.peg.3377	Transcriptional regulator PhnF	3184843	3184936	7.94e-26
GHRKLRM05FZL27	NC_009484	fig|349163.4.peg.2959	Bll0688 protein	2754403	2754495	1.00e-22
GHRKLRM06GT1AK	NC_009484	fig|349163.4.peg.1103	dTDP-glucose 4,6-dehydratase (EC 4.2.1.46)	688210	688335	1.26e-47
GHRKLRM06HK02Q	NC_009484	fig|349163.4.peg.1493	Enoyl-[acyl-carrier-protein] reductase [FMN] (EC 1.3.1.9)	1119720	1119864	5.01e-62
GHRKLRM07H7YE1	NC_009484	fig|349163.4.peg.2554	IcmF-related protein	2299225	2299285	1.26e-17
GHRKLRM07IAYUL	NC_009484	fig|349163.4.peg.3000	Exopolyphosphatase (EC 3.6.1.11)	2793897	2794005	7.94e-31
GHRKLRM05GCHTC	NC_009484	fig|349163.4.peg.2845	Glycerol kinase (EC 2.7.1.30)	2622936	2622994	3.16e-22
GHRKLRM05FK3FY	NC_009484	fig|349163.4.peg.1522	Transcriptional repressor of PutA and PutP / Proline dehydrogenase (EC 1.5.99.8) (Proline oxidase) / Delta-1-pyrroline-5-carboxylate dehydrogenase (EC 1.5.1.12)	1154773	1154862	5.01e-15
GHRKLRM06G7NLL	NC_009484	fig|349163.4.peg.532	Ribonuclease BN (EC 3.1.-.-)	33428	33495	3.16e-24
GHRKLRM07IFSPX	NC_009484	fig|349163.4.peg.1722	Signaling protein with a ligand-binding sensor domain, PAS, GGDEF and EAL domains	1385735	1385856	3.16e-27
GHRKLRM06HGWQD	NC_009484	fig|349163.4.peg.3280	Dihydrolipoamide dehydrogenase of pyruvate dehydrogenase complex (EC 1.8.1.4)	3089955	3090022	5.01e-23
GHRKLRM08JVXWP	NC_009484	fig|349163.4.peg.2984	PE-PGRS FAMILY PROTEIN	2774886	2774991	2.51e-36
GHRKLRM08JOGCO	NC_009484	fig|349163.4.peg.1418	NADH-ubiquinone oxidoreductase chain L (EC 1.6.5.3)	1034730	1034791	7.94e-15
GHRKLRM05F1B2J	NC_009484	fig|349163.4.peg.3154	L-carnitine dehydratase/bile acid-inducible protein F	2957649	2957734	1.00e-33
GHRKLRM05F1B2Q	NC_009484	fig|349163.4.peg.1400	[Protein-PII] uridylyltransferase (EC 2.7.7.59)	1012491	1012559	2.51e-29
GHRKLRM05F8D5E	NC_009484	fig|349163.4.peg.1303	Phosphoglucosamine mutase (EC 5.4.2.10)	906644	906749	2.51e-50
GHRKLRM05F7XNK	NC_009484	fig|349163.4.peg.3479	Beta-ureidopropionase (EC 3.5.1.6)	3305675	3305773	3.16e-25
GHRKLRM06HIVFQ	NC_009484	fig|349163.4.peg.1076	RfbJ protein	657441	657501	3.16e-30
GHRKLRM05GBHDL	NC_009484	fig|349163.4.peg.2225	Transcription-repair coupling factor	1934674	1934748	1.26e-23
GHRKLRM06G372S	NC_009484	fig|349163.4.peg.3410	Na+/solute symporter	3229928	3230059	3.16e-46
GHRKLRM06HA0EU	NC_009484	fig|349163.4.peg.718	Transcription termination protein NusA	257592	257668	5.01e-14
GHRKLRM08I45PD	NC_009484	fig|349163.4.peg.2656	Spermidine synthase (EC 2.5.1.16)	2421580	2421630	5.01e-18
GHRKLRM07IFJ18	NC_009484	fig|349163.4.peg.1115	Acetyl-coenzyme A synthetase (EC 6.2.1.1)	705908	705994	7.94e-26
GHRKLRM06G1MN3	NC_009484	fig|349163.4.peg.3510	Phospholipase C precursor (EC 3.1.4.3)	3334620	3334715	2.51e-27
GHRKLRM07ITC5A	NC_009484	fig|349163.4.peg.1210	Permease, major facilitator superfamily	807223	807317	2.51e-12
GHRKLRM05GEO43	NC_009484	fig|349163.4.peg.3318	hypothetical protein	3124864	3124918	7.94e-09
GHRKLRM06GWQZX	NC_009484	fig|349163.4.peg.2601	Flagellar biosynthesis protein fliP	2358370	2358431	2.51e-10
GHRKLRM06G9AE4	NC_009484	fig|349163.4.peg.2621	NAD(P) transhydrogenase subunit beta (EC 1.6.1.2)	2379112	2379251	2.51e-35
GHRKLRM08JCECI	NC_009484	fig|349163.4.peg.2080	hypothetical protein	1774439	1774491	1.00e-11
GHRKLRM05FYRMO	NC_009484	fig|349163.4.peg.1413	NADH-ubiquinone oxidoreductase chain G (EC 1.6.5.3)	1030224	1030294	1.26e-12
GHRKLRM08I3G8J	NC_009484	fig|349163.4.peg.1515	Acyl-CoA dehydrogenase (EC 1.3.99.3)	1145058	1145115	3.16e-11
GHRKLRM05F8SIE	NC_009484	fig|349163.4.peg.1414	NADH-ubiquinone oxidoreductase chain H (EC 1.6.5.3)	1031675	1031741	3.16e-14
GHRKLRM05FTHLM	NC_009484	fig|349163.4.peg.521	Lipid carrier : UDP-N-acetylgalactosaminyltransferase (EC 2.4.1.-) / Alpha-1,3-N-acetylgalactosamine transferase PglA (EC 2.4.1.-); Putative glycosyltransferase	22928	23023	1.00e-19
GHRKLRM05GCJ39	NC_009484	fig|349163.4.peg.2266	ABC transport system, permease component YbhS	1979476	1979529	1.26e-07
GHRKLRM08JCVSX	NC_009484	fig|349163.4.peg.3084	Organic solvent tolerance protein precursor	2880410	2880488	2.51e-23
GHRKLRM06G3XGE	NC_009484	fig|349163.4.peg.906	Exodeoxyribonuclease III (EC 3.1.11.2)	468686	468747	1.26e-20
GHRKLRM08JTK87	NC_009484	fig|349163.4.peg.676	Porphobilinogen synthase (EC 4.2.1.24)	205657	205706	1.00e-16
GHRKLRM05GD6RE	NC_009484	fig|349163.4.peg.3264	FIG005069: Hypothetical protein	3074289	3074344	5.01e-07
GHRKLRM08JCHM6	NC_009484	fig|349163.4.peg.2971	hypothetical protein	2765379	2765435	5.01e-16
GHRKLRM08I36H6	NC_009484	fig|349163.4.peg.2966	Phage portal protein	2761490	2761613	1.00e-53
GHRKLRM05GF6CW	NC_009484	fig|349163.4.peg.1025	2-isopropylmalate synthase (EC 2.3.3.13)	595102	595152	5.01e-19
GHRKLRM05GA4AX	NC_009484	fig|349163.4.peg.3176	RNA polymerase sigma factor RpoH	2975644	2975715	1.26e-27
GHRKLRM07H0LJB	NC_009484	fig|349163.4.peg.1414	NADH-ubiquinone oxidoreductase chain H (EC 1.6.5.3)	1031935	1031987	1.00e-20
GHRKLRM05F1NVA	NC_009484	fig|349163.4.peg.1031	Spermidine Putrescine ABC transporter permease component potC (TC_3.A.1.11.1)	602936	602987	5.01e-11
GHRKLRM08JCHV7	NC_009484	fig|349163.4.peg.2109	Transport ATP-binding protein CydC	1806750	1806866	1.26e-23
GHRKLRM08JIC30	NC_009484	fig|349163.4.peg.2690	Transposase, IS4	2457212	2457271	6.31e-28
GHRKLRM05F98ZB	NC_009484	fig|349163.4.peg.2055	Respiratory nitrate reductase beta chain (EC 1.7.99.4)	1747946	1748014	3.16e-35
GHRKLRM06G79YG	NC_009484	fig|349163.4.peg.1187	Possible multi-domain protein	783730	783780	3.16e-14
GHRKLRM06HL0RO	NC_009484	fig|349163.4.peg.897	Amidophosphoribosyltransferase (EC 2.4.2.14)	462251	462331	2.51e-24
GHRKLRM08I2LWY	NC_009484	fig|349163.4.peg.1231	Diaminopimelate decarboxylase (EC 4.1.1.20)	834287	834404	2.51e-37
GHRKLRM05F1LCS	NC_009484	fig|349163.4.peg.1721	Malate synthase G (EC 2.3.3.9)	1383133	1383185	3.16e-16
GHRKLRM06HGGG8	NC_009484	fig|349163.4.peg.2728	Iron binding protein IscA for iron-sulfur cluster assembly	2498527	2498612	5.01e-27
GHRKLRM06G8QC8	NC_009484	fig|349163.4.peg.1638	2-hydroxy-3-oxopropionate reductase (EC 1.1.1.60)	1292326	1292442	5.01e-28
GHRKLRM05FVONR	NC_009484	fig|349163.4.peg.1714	Triosephosphate isomerase (EC 5.3.1.1)	1376926	1376988	2.51e-06
GHRKLRM08I97VU	NC_009484	fig|349163.4.peg.1187	Possible multi-domain protein	783791	783891	1.26e-31
GHRKLRM06HDTP2	NC_009484	fig|349163.4.peg.1702	Heme A synthase, cytochrome oxidase biogenesis protein Cox15-CtaA	1363361	1363425	5.01e-18
GHRKLRM06HGIIO	NC_009484	fig|349163.4.peg.1420	NADH-ubiquinone oxidoreductase chain N (EC 1.6.5.3)	1037766	1037817	5.01e-10
GHRKLRM08JV0MX	NC_009484	fig|349163.4.peg.2649	Pyruvate,phosphate dikinase (EC 2.7.9.1)	2412523	2412597	3.16e-36
GHRKLRM05FXLB7	NC_009484	fig|349163.4.peg.1421	Biotin-protein ligase (EC 6.3.4.15)	1039072	1039132	5.01e-14
GHRKLRM07IQJEI	NC_009484	fig|349163.4.peg.1880	tRNA:Cm32/Um32 methyltransferase	1558505	1558555	6.31e-17
GHRKLRM07H5WKV	NC_009484	fig|349163.4.peg.1797	Sulfate adenylyltransferase subunit 1 (EC 2.7.7.4) / Adenylylsulfate kinase (EC 2.7.1.25)	1474484	1474634	2.51e-72
GHRKLRM06HEECF	NC_009484	fig|349163.4.peg.1231	Diaminopimelate decarboxylase (EC 4.1.1.20)	834385	834439	1.00e-12
GHRKLRM05FUN68	NC_009484	fig|349163.4.peg.3524	ClpB protein	3349537	3349631	1.00e-46
GHRKLRM08JT4CQ	NC_009484	fig|349163.4.peg.1117	DNA mismatch repair protein MutL	709154	709209	1.00e-16
GHRKLRM07ILVCF	NC_009484	fig|349163.4.peg.861	Polyribonucleotide nucleotidyltransferase (EC 2.7.7.8)	421725	421803	1.00e-10
GHRKLRM07INFOU	NC_009484	fig|349163.4.peg.2973	Phage tail sheath protein	2767236	2767334	3.16e-41
GHRKLRM05FUEQA	NC_009484	fig|349163.4.peg.2438	Amine oxidase	2161061	2161162	1.26e-25
GHRKLRM05FKWC3	NC_009484	fig|349163.4.peg.791	ABC transporter, periplasmic substrate-binding protein	343000	343051	2.51e-11
GHRKLRM07HYVA9	NC_009484	fig|349163.4.peg.2177	Translation elongation factor P @ Translation initiation factor 5A	1888377	1888439	1.00e-24
GHRKLRM06HA105	NC_009484	fig|349163.4.peg.2665	Predicted redox protein, regulator of disulfide bond formation	2430581	2430673	2.51e-29
GHRKLRM08JMFV1	NC_009484	fig|349163.4.peg.1399	DNA mismatch repair protein MutS	1010361	1010413	3.16e-15
GHRKLRM05FRH4Z	NC_009484	fig|349163.4.peg.2568	cAMP-binding proteins - catabolite gene activator and regulatory subunit of cAMP-dependent protein kinases	2328524	2328636	2.51e-32
GHRKLRM05F4IRP	NC_009484	fig|349163.4.peg.2829	Zinc ABC transporter, ATP-binding protein ZnuC	2606864	2606990	1.00e-28
GHRKLRM07IJMLX	NC_009484	fig|349163.4.peg.3278	Dihydrolipoamide acetyltransferase component of pyruvate dehydrogenase complex (EC 2.3.1.12)	3088168	3088260	7.94e-18
GHRKLRM06G0GZ4	NC_009484	fig|349163.4.peg.2071	Inorganic phosphate transporter	1765629	1765745	1.26e-26
GHRKLRM08JQ08I	NC_009484	fig|349163.4.peg.1085	methyltransferase, putative	667460	667524	1.00e-16
GHRKLRM05FM28X	NC_009484	fig|349163.4.peg.808	Transcriptional regulator, MarR family	365370	365424	2.51e-07
GHRKLRM06HEAL4	NC_009484	fig|349163.4.peg.1035	Transcriptional regulator, MerR family	607428	607497	3.16e-30
GHRKLRM08I2VE5	NC_009484	fig|349163.4.peg.3410	Na+/solute symporter	3230116	3230198	1.26e-18
GHRKLRM06G2O6W	NC_009484	fig|349163.4.peg.2486	Type II/IV secretion system ATPase TadZ/CpaE, associated with Flp pilus assembly	2216134	2216196	2.51e-14
GHRKLRM07IOXZ8	NC_009484	fig|349163.4.peg.598	hypothetical protein	112435	112484	3.16e-14
GHRKLRM07IF1ER	NC_009484	fig|349163.4.peg.2897	Probable integral membrane transmembrane protein	2689872	2689937	1.26e-17
GHRKLRM06HLO8J	NC_009484	fig|349163.4.peg.3534	D-alanine-D-alanine ligase	3362666	3362765	1.26e-39
GHRKLRM07H1MMM	NC_009484	fig|349163.4.peg.3510	Phospholipase C precursor (EC 3.1.4.3)	3334244	3334366	1.26e-20
GHRKLRM07IM5IR	NC_009484	fig|349163.4.peg.3091	LSU ribosomal protein L31p	2887984	2888058	3.16e-34
GHRKLRM08JKEDD	NC_009484	fig|349163.4.peg.913	hypothetical protein	476381	476523	2.51e-17
GHRKLRM08JDV2P	NC_009484	fig|349163.4.peg.2560	VgrG protein	2306846	2306923	7.94e-09
GHRKLRM07H9DAH	NC_009484	fig|349163.4.peg.2964	hypothetical protein	2759018	2759084	6.31e-12
GHRKLRM06G2N1K	NC_009484	fig|349163.4.peg.2428	Mlr8242 protein	2150199	2150309	5.01e-29
GHRKLRM07ITUYZ	NC_009484	fig|349163.4.peg.1435	hypothetical protein	1056201	1056324	2.51e-20
GHRKLRM08JQRVA	NC_009484	fig|349163.4.peg.1414	NADH-ubiquinone oxidoreductase chain H (EC 1.6.5.3)	1031818	1031888	5.01e-28
GHRKLRM06G6DJA	NC_009484	fig|349163.4.peg.1589	NADH-ubiquinone oxidoreductase chain L (EC 1.6.5.3)	1237019	1237070	1.26e-20
GHRKLRM06GUBW6	NC_009484	fig|349163.4.peg.2703	Cell division protein FtsI [Peptidoglycan synthetase] (EC 2.4.1.129)	2473785	2473855	3.16e-10
GHRKLRM06G4MAR	NC_009484	fig|349163.4.peg.1687	Topoisomerase IV subunit A (EC 5.99.1.-)	1344798	1344921	5.01e-43
GHRKLRM07H0CL8	NC_009484	fig|349163.4.peg.2911	hypothetical protein	2706775	2706863	2.51e-26
GHRKLRM06HMSF7	NC_009484	fig|349163.4.peg.3197	INTEGRAL MEMBRANE PROTEIN (Rhomboid family)	3003177	3003245	6.31e-20
GHRKLRM07IHHAD	NC_009484	fig|349163.4.peg.2302	1-deoxy-D-xylulose 5-phosphate synthase (EC 2.2.1.7)	2023592	2023659	5.01e-28
GHRKLRM07IKTXQ	NC_009484	fig|349163.4.peg.1080	Basic proline-rich protein	663164	663232	2.51e-06
GHRKLRM05FSL6U	NC_009484	fig|349163.4.peg.3427	Glycosyl transferase, group 1	3251305	3251355	1.00e-14
GHRKLRM08JPU6X	NC_009484	fig|349163.4.peg.1299	Glutathione S-transferase (EC 2.5.1.18)	903775	903889	2.51e-32
GHRKLRM05GH64A	NC_009484	fig|349163.4.peg.1423	Metallo-beta-lactamase family protein, RNA-specific	1040844	1040960	7.94e-34
GHRKLRM06HC5K3	NC_009484	fig|349163.4.peg.2708	Protein export cytoplasm protein SecA ATPase RNA helicase (TC 3.A.5.1.1)	2479569	2479661	1.26e-40
GHRKLRM05F79X3	NC_009484	fig|349163.4.peg.2271	Mlr0003 protein	1985104	1985182	1.00e-22
GHRKLRM07H4QJV	NC_009484	fig|349163.4.peg.2708	Protein export cytoplasm protein SecA ATPase RNA helicase (TC 3.A.5.1.1)	2479580	2479648	1.26e-28
GHRKLRM06HI4I4	NC_009484	fig|349163.4.peg.1592	NADH-ubiquinone oxidoreductase chain I (EC 1.6.5.3)	1239493	1239575	1.26e-30
GHRKLRM05FQ1F6	NC_009484	fig|349163.4.peg.3410	Na+/solute symporter	3229929	3230024	2.51e-25
GHRKLRM07H2YVD	NC_009484	fig|349163.4.peg.1881	Cysteinyl-tRNA synthetase (EC 6.1.1.16)	1559517	1559580	7.94e-12
GHRKLRM07H0ONJ	NC_009484	fig|349163.4.peg.3347	FOG: GGDEF domain	3157611	3157695	1.26e-09
GHRKLRM05GCVR8	NC_009484	fig|349163.4.peg.1117	DNA mismatch repair protein MutL	708803	708898	5.01e-29
GHRKLRM07IS840	NC_009484	fig|349163.4.peg.3359	MotA/TolQ/ExbB proton channel family protein	3169575	3169637	5.01e-15
GHRKLRM07H33UX	NC_009484	fig|349163.4.peg.1514	Outer membrane autotransporter barrel	1142052	1142113	5.01e-06
GHRKLRM07IH468	NC_009484	fig|349163.4.peg.2109	Transport ATP-binding protein CydC	1807031	1807104	2.51e-08
GHRKLRM06G6KDS	NC_009484	fig|349163.4.peg.1659	Phytoene/squalene synthetase	1316615	1316727	3.16e-35
GHRKLRM05GEG3P	NC_009484	fig|349163.4.peg.1232	Argininosuccinate lyase (EC 4.3.2.1)	836026	836079	7.94e-12
GHRKLRM06G9TPL	NC_009484	fig|349163.4.peg.2355	N-acetyl-L,L-diaminopimelate deacetylase (EC 3.5.1.47)	2080609	2080695	5.01e-24
GHRKLRM07IDJ64	NC_009484	fig|349163.4.peg.841	membrane protein, putative	397665	397727	1.26e-20
GHRKLRM06HND64	NC_009484	fig|349163.4.peg.1335	hypothetical protein	937637	937700	6.31e-14
GHRKLRM05F50O9	NC_009484	fig|349163.4.peg.2486	Type II/IV secretion system ATPase TadZ/CpaE, associated with Flp pilus assembly	2216076	2216154	1.26e-23
GHRKLRM05GIKN4	NC_009484	fig|349163.4.peg.2004	COG1559 protein YceG like	1690787	1690836	1.26e-17
GHRKLRM07H5QEC	NC_009484	fig|349163.4.peg.1677	Octaprenyl-diphosphate synthase (EC 2.5.1.-) / Dimethylallyltransferase (EC 2.5.1.1) / Geranyltranstransferase (farnesyldiphosphate synthase) (EC 2.5.1.10) / Geranylgeranyl pyrophosphate synthetase (EC 2.5.1.29)	1335079	1335142	1.26e-18
GHRKLRM07H6VMV	NC_009484	fig|349163.4.peg.917	Prolipoprotein diacylglyceryl transferase (EC 2.4.99.-)	480865	480983	1.00e-55
GHRKLRM05F43FS	NC_009484	fig|349163.4.peg.1419	NADH-ubiquinone oxidoreductase chain M (EC 1.6.5.3)	1036463	1036517	6.31e-17
GHRKLRM08JKYYM	NC_009484	fig|349163.4.peg.2450	2-keto-3-deoxy-D-arabino-heptulosonate-7-phosphate synthase II (EC 2.5.1.54) # AroA II	2174523	2174581	3.16e-27
GHRKLRM08JU0YU	NC_009484	fig|349163.4.peg.3115	Bll0045 protein	2917049	2917121	3.16e-25
GHRKLRM07ICFKZ	NC_009484	fig|349163.4.peg.1882	Manganese transport protein MntH	1560700	1560762	1.00e-13
GHRKLRM08JP80X	NC_009484	fig|349163.4.peg.2036	Cytochrome c family protein	1725917	1726010	1.26e-37
GHRKLRM08JTDS9	NC_009484	fig|349163.4.peg.1593	NADH-ubiquinone oxidoreductase chain H (EC 1.6.5.3)	1240044	1240119	2.51e-31
GHRKLRM06GT01D	NC_009484	fig|349163.4.peg.1886	ATP-dependent hsl protease ATP-binding subunit HslU	1565169	1565268	2.51e-49
GHRKLRM05F8LSY	NC_009484	fig|349163.4.peg.2394	Preprotein translocase secY subunit (TC 3.A.5.1.1)	2122101	2122189	5.01e-39
GHRKLRM06HJAWM	NC_009484	fig|349163.4.peg.3200	putative exported protein	3006164	3006253	5.01e-26
GHRKLRM07IHGUQ	NC_009484	fig|349163.4.peg.1424	POSSIBLE MEMBRANE ACYLTRANSFERASE (EC 2.3.1.-)	1042683	1042751	5.01e-08
GHRKLRM07ICP1Z	NC_009484	fig|349163.4.peg.2107	Cytochrome d ubiquinol oxidase subunit II (EC 1.10.3.-)	1804145	1804224	1.26e-34
GHRKLRM07H6EY4	NC_009484	fig|349163.4.peg.2708	Protein export cytoplasm protein SecA ATPase RNA helicase (TC 3.A.5.1.1)	2479786	2479838	1.26e-18
GHRKLRM06HILKD	NC_009484	fig|349163.4.peg.1645	Flagellar hook-length control protein fliK	1300624	1300679	2.51e-11
GHRKLRM05F9BFZ	NC_009484	fig|349163.4.peg.2922	Mll6983 protein	2717926	2717979	7.94e-07
GHRKLRM05FL35O	NC_009484	fig|349163.4.peg.2670	Leucine-, isoleucine-, valine-, threonine-, and alanine-binding protein	2434624	2434723	5.01e-33
GHRKLRM08I8P47	NC_009484	fig|349163.4.peg.2656	Spermidine synthase (EC 2.5.1.16)	2421603	2421729	3.16e-47
GHRKLRM05F06M8	NC_009484	fig|349163.4.peg.1060	Cellulose synthase catalytic subunit [UDP-forming] (EC 2.4.1.12)	639271	639347	2.51e-22
GHRKLRM08JANP0	NC_009484	fig|349163.4.peg.1540	Electron transfer flavoprotein-ubiquinone oxidoreductase (EC 1.5.5.1)	1177563	1177644	3.16e-21
GHRKLRM06HBD1O	NC_009484	fig|349163.4.peg.2078	Molybdenum cofactor biosynthesis protein A	1772599	1772685	2.51e-28
GHRKLRM05GEQP9	NC_009484	fig|349163.4.peg.897	Amidophosphoribosyltransferase (EC 2.4.2.14)	462036	462117	6.31e-33
GHRKLRM06G7ZED	NC_009484	fig|349163.4.peg.2613	3-isopropylmalate dehydrogenase (EC 1.1.1.85)	2372000	2372140	2.51e-50
GHRKLRM06HFKQD	NC_009484	fig|349163.4.peg.2653	Isovaleryl-CoA dehydrogenase (EC 1.3.99.10)	2418642	2418696	3.16e-21
GHRKLRM08JIS0Y	NC_009484	fig|349163.4.peg.1400	[Protein-PII] uridylyltransferase (EC 2.7.7.59)	1012852	1012931	2.51e-28
GHRKLRM06HDRID	NC_009484	fig|349163.4.peg.2940	Dihydroneopterin aldolase (EC 4.1.2.25)	2735862	2735961	2.51e-26
GHRKLRM07H6DU5	NC_009484	fig|349163.4.peg.1419	NADH-ubiquinone oxidoreductase chain M (EC 1.6.5.3)	1036488	1036561	3.16e-14
GHRKLRM06G9TQ4	NC_009484	fig|349163.4.peg.2145	ABC transporter, ATP-binding protein	1847577	1847652	5.01e-30
GHRKLRM06HIAT1	NC_009484	fig|349163.4.peg.1821	Large-conductance mechanosensitive channel	1498784	1498857	5.01e-26
GHRKLRM06HGHQG	NC_009484	fig|349163.4.peg.2987	hypothetical protein	2781364	2781492	1.26e-42
GHRKLRM05F4CT1	NC_009484	fig|349163.4.peg.2138	Glutamate synthase [NADPH] large chain (EC 1.4.1.13)	1836853	1836923	1.00e-25
GHRKLRM08JPJ0E	NC_009484	fig|349163.4.peg.3489	Carboxymuconolactone decarboxylase	3317291	3317397	2.51e-36
GHRKLRM05FYI7Y	NC_009484	fig|349163.4.peg.752	TPR repeat	296126	296188	2.51e-19
GHRKLRM05FQUO1	NC_009484	fig|349163.4.peg.1419	NADH-ubiquinone oxidoreductase chain M (EC 1.6.5.3)	1036278	1036332	3.16e-21
GHRKLRM08I5EWX	NC_009484	fig|349163.4.peg.500	Predicted transcriptional regulator LiuR of leucine degradation pathway, MerR family	3796	3854	3.16e-18
GHRKLRM07IH7IM	NC_009484	fig|349163.4.peg.644	Large exoproteins involved in heme utilization or adhesion # InterPro IPR002048	170048	170119	6.31e-19
GHRKLRM05FO9U2	NC_009484	fig|349163.4.peg.2653	Isovaleryl-CoA dehydrogenase (EC 1.3.99.10)	2418606	2418667	1.00e-20
GHRKLRM06HEMBL	NC_009484	fig|349163.4.peg.2964	hypothetical protein	2759019	2759084	5.01e-11
GHRKLRM07IJN20	NC_009484	fig|349163.4.peg.2388	Oligoendopeptidase F (EC 3.4.24.-)	2117185	2117297	5.01e-45
GHRKLRM08JNVZ3	NC_009484	fig|349163.4.peg.1645	Flagellar hook-length control protein fliK	1300446	1300501	1.00e-16
GHRKLRM08I6YXX	NC_009484	fig|349163.4.peg.1535	ABC transporter substrate-binding protein	1173123	1173192	1.00e-19
GHRKLRM06GU7QH	NC_009484	fig|349163.4.peg.3011	Uridylate kinase (EC 2.7.4.-)	2808001	2808059	2.51e-19
GHRKLRM06HMU1Z	NC_009484	fig|349163.4.peg.635	Predicted L-lactate dehydrogenase, Fe-S oxidoreductase subunit YkgE	159332	159410	5.01e-18
GHRKLRM07IFOUT	NC_009484	fig|349163.4.peg.3532	Uncharacterized protein ImpH/VasB	3359906	3359981	1.00e-11
GHRKLRM05FQ96Q	NC_009484	fig|349163.4.peg.2401	SSU ribosomal protein S14p (S29e)	2126116	2126188	2.51e-27
GHRKLRM05GEOJG	NC_009484	fig|349163.4.peg.2433	2-ketoglutaric semialdehyde dehydrogenase (EC 1.2.1.26)	2155210	2155333	3.16e-52
GHRKLRM07IFN27	NC_009484	fig|349163.4.peg.1701	TldD protein, part of proposed TldE/TldD proteolytic complex (PMID 12029038)	1361914	1362001	7.94e-36
GHRKLRM08JCNZL	NC_009484	fig|349163.4.peg.2344	Glutamate--cysteine ligase (EC 6.3.2.2)	2067726	2067848	3.16e-30
GHRKLRM05FOHZ6	NC_009484	fig|349163.4.peg.2420	DNA-directed RNA polymerase beta subunit (EC 2.7.7.6)	2139888	2140000	1.26e-59
GHRKLRM05FKJVL	NC_009484	fig|349163.4.peg.1424	POSSIBLE MEMBRANE ACYLTRANSFERASE (EC 2.3.1.-)	1042655	1042712	2.51e-15
GHRKLRM05GDKGY	NC_009484	fig|349163.4.peg.789	TonB-dependent receptor	339804	339876	3.16e-21
GHRKLRM05FTPJS	NC_009484	fig|349163.4.peg.2384	Phosphate transport system permease protein pstC (TC 3.A.1.7.1)	2114343	2114426	1.00e-18
GHRKLRM07H4Z2X	NC_009484	fig|349163.4.peg.2138	Glutamate synthase [NADPH] large chain (EC 1.4.1.13)	1837685	1837767	2.51e-35
GHRKLRM06G1BBO	NC_009484	fig|349163.4.peg.1690	N-acetyl-L,L-diaminopimelate deacetylase (EC 3.5.1.47)	1348821	1348895	1.00e-29
GHRKLRM08JXD85	NC_009484	fig|349163.4.peg.1093	Formate hydrogenlyase subunit 4	677578	677632	3.16e-17
GHRKLRM05FUA1H	NC_009484	fig|349163.4.peg.1420	NADH-ubiquinone oxidoreductase chain N (EC 1.6.5.3)	1037899	1038007	1.00e-37
GHRKLRM05FUO0U	NC_009484	fig|349163.4.peg.2964	hypothetical protein	2759018	2759084	5.01e-12
GHRKLRM06HFBWW	NC_009484	fig|349163.4.peg.1722	Signaling protein with a ligand-binding sensor domain, PAS, GGDEF and EAL domains	1385493	1385545	3.16e-10
GHRKLRM08JBR8D	NC_009484	fig|349163.4.peg.3343	DNA gyrase subunit B (EC 5.99.1.3)	3152265	3152334	5.01e-22
GHRKLRM05FQKV9	NC_009484	fig|349163.4.peg.2829	Zinc ABC transporter, ATP-binding protein ZnuC	2606852	2606940	2.51e-21
GHRKLRM05FXK9Q	NC_009484	fig|349163.4.peg.2265	ABC transporter multidrug efflux pump, fused ATP-binding domains	1977508	1977605	6.31e-27
GHRKLRM08JJT66	NC_009484	fig|349163.4.peg.2987	hypothetical protein	2781655	2781705	5.01e-22
GHRKLRM06HFTPN	NC_009484	fig|349163.4.peg.1722	Signaling protein with a ligand-binding sensor domain, PAS, GGDEF and EAL domains	1385702	1385769	3.16e-11
GHRKLRM07IAYTX	NC_009484	fig|349163.4.peg.2111	Chloride channel protein	1810787	1810844	2.51e-20
GHRKLRM06HK2EK	NC_009484	fig|349163.4.peg.3207	Gamma-glutamyltranspeptidase (EC 2.3.2.2)	3012227	3012280	1.26e-18
GHRKLRM08JFTJ5	NC_009484	fig|349163.4.peg.1396	Transcription elongation factor GreA	1004341	1004416	3.16e-23
GHRKLRM06G6N9D	NC_009484	fig|349163.4.peg.2563	Bll8142 protein	2319783	2319946	3.16e-45
GHRKLRM08JPOS3	NC_009484	fig|349163.4.peg.1716	CTP synthase (EC 6.3.4.2)	1378379	1378445	3.16e-25
GHRKLRM05FPFBT	NC_009484	fig|349163.4.peg.1425	Prolyl-tRNA synthetase (EC 6.1.1.15)	1043972	1044040	1.26e-28
GHRKLRM08JAC3S	NC_009484	fig|349163.4.peg.1041	hypothetical protein	614521	614641	5.01e-18
GHRKLRM07IFPJH	NC_009484	fig|349163.4.peg.1175	hypothetical protein	773445	773523	2.51e-13
GHRKLRM07H7BRI	NC_009484	fig|349163.4.peg.745	Ribonuclease III (EC 3.1.26.3)	287268	287391	5.01e-19
GHRKLRM07H6EY8	NC_009484	fig|349163.4.peg.658	ATPase, AAA family	185452	185525	2.51e-28
GHRKLRM05GBDE2	NC_009484	fig|349163.4.peg.2575	Amino acid transporter	2337501	2337552	2.51e-16
GHRKLRM07H16OS	NC_009484	fig|349163.4.peg.3476	Adenylosuccinate lyase (EC 4.3.2.2)	3301994	3302064	5.01e-31
GHRKLRM07H1E4Z	NC_009484	fig|349163.4.peg.1414	NADH-ubiquinone oxidoreductase chain H (EC 1.6.5.3)	1031821	1031891	2.51e-28
GHRKLRM05GA0L9	NC_009484	fig|349163.4.peg.1353	hypothetical protein	958452	958538	6.31e-19
GHRKLRM06G6139	NC_009484	fig|349163.4.peg.1418	NADH-ubiquinone oxidoreductase chain L (EC 1.6.5.3)	1034310	1034397	1.00e-27
GHRKLRM06G9DRX	NC_009484	fig|349163.4.peg.3224	Protease II	3027271	3027341	2.51e-20
GHRKLRM06HKJR4	NC_009484	fig|349163.4.peg.1424	POSSIBLE MEMBRANE ACYLTRANSFERASE (EC 2.3.1.-)	1042754	1042820	1.00e-06
GHRKLRM05FO470	NC_009484	fig|349163.4.peg.789	TonB-dependent receptor	339360	339425	3.16e-14
GHRKLRM06HFH2Q	NC_009484	fig|349163.4.peg.2546	Lysophospholipase (EC 3.1.1.5)	2289936	2290013	1.26e-27
GHRKLRM05FT5EM	NC_009484	fig|349163.4.peg.673	Pyruvate kinase (EC 2.7.1.40)	203365	203430	5.01e-17
GHRKLRM05FYTRS	NC_009484	fig|349163.4.peg.1133	Inositol-1-monophosphatase (EC 3.1.3.25)	728358	728405	1.26e-07
GHRKLRM07H2S94	NC_009484	fig|349163.4.peg.2108	Cytochrome d ubiquinol oxidase subunit I (EC 1.10.3.-)	1805074	1805139	1.00e-28
GHRKLRM05F7Z9H	NC_009484	fig|349163.4.peg.2034	Carbon monoxide dehydrogenase large chain (EC 1.2.99.2)	1723131	1723241	1.26e-20
GHRKLRM07IKWKD	NC_009484	fig|349163.4.peg.2670	Leucine-, isoleucine-, valine-, threonine-, and alanine-binding protein	2434440	2434516	1.26e-30
GHRKLRM08I9EFN	NC_009484	fig|349163.4.peg.844	Acyl-CoA synthetases (AMP-forming)/AMP-acid ligases II	400687	400753	2.51e-18
GHRKLRM08I9H3G	NC_009484	fig|349163.4.peg.2562	YapH protein	2313674	2313741	1.00e-07
GHRKLRM08I3EWV	NC_009484	fig|349163.4.peg.1419	NADH-ubiquinone oxidoreductase chain M (EC 1.6.5.3)	1036285	1036387	1.26e-46
GHRKLRM05GBRZB	NC_009484	fig|349163.4.peg.701	Glycosyltransferase	238090	238188	1.26e-17
GHRKLRM07H7TIC	NC_009484	fig|349163.4.peg.1420	NADH-ubiquinone oxidoreductase chain N (EC 1.6.5.3)	1037964	1038082	5.01e-41
GHRKLRM06G4E01	NC_009484	fig|349163.4.peg.2426	Aldo-keto reductase	2147721	2147829	1.26e-48
GHRKLRM05FNLQX	NC_009484	fig|349163.4.peg.2830	Zinc ABC transporter, periplasmic-binding protein ZnuA	2607644	2607752	3.16e-29
GHRKLRM08JCB0X	NC_009484	fig|349163.4.peg.2449	Glutathione reductase (EC 1.8.1.7)	2172982	2173109	6.31e-45
GHRKLRM05FVD65	NC_009484	fig|349163.4.peg.2094	Dihydrolipoamide dehydrogenase of 2-oxoglutarate dehydrogenase (EC 1.8.1.4)	1789211	1789268	2.51e-21
GHRKLRM08I93X3	NC_009484	fig|349163.4.peg.1405	ATP-dependent protease La (EC 3.4.21.53) Type I	1021606	1021728	5.01e-52
GHRKLRM07IFFHR	NC_009484	fig|349163.4.peg.1212	Glycosyl transferase, family 2	809611	809713	2.51e-41
GHRKLRM07IJ3HQ	NC_009484	fig|349163.4.peg.3084	Organic solvent tolerance protein precursor	2880546	2880610	5.01e-16
GHRKLRM08JMP7Q	NC_009484	fig|349163.4.peg.2964	hypothetical protein	2759018	2759084	1.26e-11
GHRKLRM05F31LA	NC_009484	fig|349163.4.peg.2450	2-keto-3-deoxy-D-arabino-heptulosonate-7-phosphate synthase II (EC 2.5.1.54) # AroA II	2174768	2174849	5.01e-26
GHRKLRM07ICJGX	NC_009484	fig|349163.4.peg.2443	ABC transporter, ATP-binding protein	2165716	2165784	1.00e-16
GHRKLRM07IPY5Z	NC_009484	fig|349163.4.peg.1985	LSU ribosomal protein L9p	1672343	1672408	5.01e-18
GHRKLRM05GC9SA	NC_009484	fig|349163.4.peg.1234	Argininosuccinate synthase (EC 6.3.4.5)	837935	837996	3.16e-13
GHRKLRM06HET2E	NC_009484	fig|349163.4.peg.2690	Transposase, IS4	2457061	2457114	2.51e-08
GHRKLRM06GZJ05	NC_009484	fig|349163.4.peg.1060	Cellulose synthase catalytic subunit [UDP-forming] (EC 2.4.1.12)	639225	639301	5.01e-27
GHRKLRM06GYC6J	NC_009484	fig|349163.4.peg.1588	NADH-ubiquinone oxidoreductase chain M (EC 1.6.5.3)	1235241	1235303	1.00e-15
GHRKLRM06HL8JI	NC_009484	fig|349163.4.peg.1291	Transposase, mutator type	893602	893706	1.26e-47
GHRKLRM05FWCPJ	NC_009484	fig|349163.4.peg.1677	Octaprenyl-diphosphate synthase (EC 2.5.1.-) / Dimethylallyltransferase (EC 2.5.1.1) / Geranyltranstransferase (farnesyldiphosphate synthase) (EC 2.5.1.10) / Geranylgeranyl pyrophosphate synthetase (EC 2.5.1.29)	1335193	1335275	2.51e-34
GHRKLRM05GEFSK	NC_009484	fig|349163.4.peg.1419	NADH-ubiquinone oxidoreductase chain M (EC 1.6.5.3)	1036372	1036427	3.16e-18
GHRKLRM05FQSU9	NC_009484	fig|349163.4.peg.1423	Metallo-beta-lactamase family protein, RNA-specific	1040829	1040883	1.26e-17
GHRKLRM05F7ZMQ	NC_009484	fig|349163.4.peg.2964	hypothetical protein	2759092	2759157	5.01e-08
GHRKLRM06HFBTC	NC_009484	fig|349163.4.peg.2750	Acetyl-coenzyme A synthetase (EC 6.2.1.1)	2517419	2517545	1.00e-61
GHRKLRM08JTT0J	NC_009484	fig|349163.4.peg.1356	Aspartyl-tRNA(Asn) amidotransferase subunit B (EC 6.3.5.6) @ Glutamyl-tRNA(Gln) amidotransferase subunit B (EC 6.3.5.7)	962095	962161	1.26e-27
GHRKLRM07IRDAF	NC_009484	fig|349163.4.peg.897	Amidophosphoribosyltransferase (EC 2.4.2.14)	461905	461977	1.26e-23
GHRKLRM07IOQ61	NC_009484	fig|349163.4.peg.3390	6-aminohexanoate-cyclic-dimer hydrolase	3197395	3197521	1.26e-36
GHRKLRM06HHNRN	NC_009484	fig|349163.4.peg.1239	hypothetical protein	842853	842904	5.01e-07
GHRKLRM05F3R7E	NC_009484	fig|349163.4.peg.1764	DNA for TA region of Ti plasmid	1436327	1436417	1.00e-39
GHRKLRM05GCTET	NC_009484	fig|349163.4.peg.2474	FIG017823: ATPase, MoxR family	2202137	2202215	1.26e-26
GHRKLRM07H7HTL	NC_009484	fig|349163.4.peg.2883	type III restriction system endonuclease, putative	2672056	2672120	2.51e-10
GHRKLRM06HDL2I	NC_009484	fig|349163.4.peg.2184	DnaJ domain protein	1895674	1895736	2.51e-14
GHRKLRM08JB301	NC_009484	fig|349163.4.peg.1336	Branched-chain amino acid aminotransferase (EC 2.6.1.42)	938018	938090	3.16e-46
GHRKLRM07IPNNO	NC_009484	fig|349163.4.peg.1593	NADH-ubiquinone oxidoreductase chain H (EC 1.6.5.3)	1240047	1240116	1.00e-22
GHRKLRM07H7IEN	NC_009484	fig|349163.4.peg.3483	benzoate degradation ring-cleavage hydrolase # FIG-predicted	3310177	3310237	1.00e-12
GHRKLRM05GCNAD	NC_009484	fig|349163.4.peg.1882	Manganese transport protein MntH	1560686	1560742	6.31e-14
GHRKLRM05F8SEN	NC_009484	fig|349163.4.peg.1187	Possible multi-domain protein	783846	783931	2.51e-28
GHRKLRM07IHSQI	NC_009484	fig|349163.4.peg.789	TonB-dependent receptor	339510	339602	3.16e-11
GHRKLRM06HGK1V	NC_009484	fig|349163.4.peg.1880	tRNA:Cm32/Um32 methyltransferase	1558370	1558457	2.51e-39
GHRKLRM05FS6RK	NC_009484	fig|349163.4.peg.3002	probable outer membrane protein	2796205	2796271	5.01e-19
GHRKLRM06HK19O	NC_009484	fig|349163.4.peg.2383	Phosphate ABC transporter, periplasmic phosphate-binding protein PstS (TC 3.A.1.7.1)	2113020	2113086	5.01e-06
GHRKLRM05FTHWM	NC_009484	fig|349163.4.peg.2389	LSU ribosomal protein L17p	2118699	2118816	2.51e-50
GHRKLRM08JKFLH	NC_009484	fig|349163.4.peg.659	Ribosomal large subunit pseudouridine synthase C (EC 4.2.1.70)	186804	186923	1.00e-39
GHRKLRM06GSM4O	NC_009484	fig|349163.4.peg.1021	DNA-directed RNA polymerase omega subunit (EC 2.7.7.6)	590484	590541	1.26e-10
GHRKLRM05F2EPU	NC_009484	fig|349163.4.peg.1921	Na+/solute symporter	1606430	1606532	1.26e-34
GHRKLRM06G2VOB	NC_009484	fig|349163.4.peg.2554	IcmF-related protein	2298810	2298874	1.00e-16
GHRKLRM05FZMX9	NC_009484	fig|349163.4.peg.2229	Nucleoside triphosphate pyrophosphohydrolase MazG	1941882	1941944	6.31e-20
GHRKLRM07IDGFS	NC_009484	fig|349163.4.peg.1882	Manganese transport protein MntH	1560957	1561018	2.51e-08
GHRKLRM06HI5K0	NC_009484	fig|349163.4.peg.3291	tRNA delta(2)-isopentenylpyrophosphate transferase (EC 2.5.1.8)	3100705	3100826	5.01e-24
GHRKLRM06G4TLA	NC_009484	fig|349163.4.peg.3457	SN-glycerol-3-phosphate transport ATP-binding protein ugpC (TC 3.A.1.1.3)	3282385	3282461	1.00e-17
GHRKLRM08I7YZR	NC_009484	fig|349163.4.peg.3421	Chain length determinant protein	3244444	3244533	3.16e-20
GHRKLRM05FZBQQ	NC_009484	fig|349163.4.peg.1187	Possible multi-domain protein	783846	783936	1.00e-29
GHRKLRM05F5E2A	NC_009484	fig|349163.4.peg.1336	Branched-chain amino acid aminotransferase (EC 2.6.1.42)	938006	938059	2.51e-22
GHRKLRM05GDVEX	NC_009484	fig|349163.4.peg.1531	Branched-chain amino acid transport ATP-binding protein livF (TC 3.A.1.4.1)	1169371	1169503	5.01e-53
GHRKLRM08JQTYN	NC_009484	fig|349163.4.peg.845	Chaperone protein Hsp33	401337	401463	7.94e-55
GHRKLRM05FU1ZH	NC_009484	fig|349163.4.peg.689	Radical SAM domain protein	223178	223227	7.94e-12
GHRKLRM08JE18A	NC_009484	fig|349163.4.peg.1425	Prolyl-tRNA synthetase (EC 6.1.1.15)	1043972	1044071	1.00e-40
GHRKLRM08JEQCB	NC_009484	fig|349163.4.peg.1425	Prolyl-tRNA synthetase (EC 6.1.1.15)	1044009	1044112	2.51e-38
GHRKLRM08JDMSC	NC_009484	fig|349163.4.peg.2483	Type II/IV secretion system protein TadC, associated with Flp pilus assembly	2212847	2212898	3.16e-06
GHRKLRM07IKIFS	NC_009484	fig|349163.4.peg.2186	Probable enoyl-CoA hydratase (EC 4.2.1.17)	1897692	1897753	7.94e-12
GHRKLRM06HISVD	NC_009484	fig|349163.4.peg.1921	Na+/solute symporter	1606606	1606683	2.51e-24
GHRKLRM08JSQ38	NC_009484	fig|349163.4.peg.2971	hypothetical protein	2765379	2765435	5.01e-16
GHRKLRM06HFKUJ	NC_009484	fig|349163.4.peg.2639	Carbon monoxide dehydrogenase large chain (EC 1.2.99.2)	2398367	2398459	1.26e-34
GHRKLRM08JSKAD	NC_009484	fig|349163.4.peg.1239	hypothetical protein	842850	842904	5.01e-07
GHRKLRM05FRSUH	NC_009484	fig|349163.4.peg.3415	Response regulatory protein	3236323	3236397	2.51e-20
GHRKLRM06G9O35	NC_009484	fig|349163.4.peg.2658	hypothetical protein Acry_2193	2423177	2423271	1.26e-19
GHRKLRM08I7XM4	NC_009484	fig|349163.4.peg.2536	Phenylpropionate dioxygenase and related ring-hydroxylating dioxygenases, large terminal subunit	2276725	2276822	1.26e-21
GHRKLRM07INS9N	NC_009484	fig|349163.4.peg.1499	Methylase of polypeptide chain release factors	1127846	1127899	7.94e-12
GHRKLRM07H7MII	NC_009484	fig|349163.4.peg.1423	Metallo-beta-lactamase family protein, RNA-specific	1040823	1040883	3.16e-21
GHRKLRM06G34O0	NC_009484	fig|349163.4.peg.1424	POSSIBLE MEMBRANE ACYLTRANSFERASE (EC 2.3.1.-)	1042758	1042829	2.51e-07
GHRKLRM06HK3KP	NC_009484	fig|349163.4.peg.3084	Organic solvent tolerance protein precursor	2880546	2880621	2.51e-17
GHRKLRM08JGZXM	NC_009484	fig|349163.4.peg.1413	NADH-ubiquinone oxidoreductase chain G (EC 1.6.5.3)	1029686	1029737	2.51e-18
GHRKLRM07IIK8Y	NC_009484	fig|349163.4.peg.1409	NADH-ubiquinone oxidoreductase chain C (EC 1.6.5.3)	1025828	1025915	2.51e-35
GHRKLRM06G1LLJ	NC_009484	fig|349163.4.peg.3169	Chemotaxis response regulator protein-glutamate methylesterase CheB (EC 3.1.1.61)	2970967	2971032	2.51e-12
GHRKLRM05F6GED	NC_009484	fig|349163.4.peg.1211	Undecaprenyl-diphosphatase (EC 3.6.1.27)	808615	808667	1.26e-15
GHRKLRM05FOGXH	NC_009484	fig|349163.4.peg.2828	Zinc ABC transporter, inner membrane permease protein ZnuB	2605952	2606043	2.51e-12
GHRKLRM08JHP1W	NC_009484	fig|349163.4.peg.925	Alpha-ribazole-5&#39;-phosphate phosphatase (EC 3.1.3.73)	486636	486765	1.26e-23
GHRKLRM05F02YU	NC_009484	fig|349163.4.peg.2183	Aerobic cobaltochelatase cobS subunit (EC 6.6.1.2)	1894438	1894503	2.51e-20
GHRKLRM07IO42V	NC_009484	fig|349163.4.peg.2300	putative, Molybdenum cofactor biosynthesis protein A	2020933	2021007	1.26e-23
GHRKLRM07IBCC6	NC_009484	fig|349163.4.peg.2094	Dihydrolipoamide dehydrogenase of 2-oxoglutarate dehydrogenase (EC 1.8.1.4)	1789333	1789399	3.16e-28
GHRKLRM06GYBMS	NC_009484	fig|349163.4.peg.1325	NAD-dependent formate dehydrogenase alpha subunit	926574	926636	5.01e-26
GHRKLRM06G5U3T	NC_009484	fig|349163.4.peg.2110	Transport ATP-binding protein CydD	1808870	1808961	6.31e-19
GHRKLRM06HB72D	NC_009484	fig|349163.4.peg.934	SSU ribosomal protein S15p (S13e)	494543	494624	2.51e-22
GHRKLRM06HBEA6	NC_009484	fig|349163.4.peg.2485	Type II/IV secretion system ATP hydrolase TadA/VirB11/CpaF, TadA subfamily	2214944	2215087	5.01e-58
GHRKLRM07IM217	NC_009484	fig|349163.4.peg.2004	COG1559 protein YceG like	1690536	1690604	1.26e-10
GHRKLRM08JFTEZ	NC_009484	fig|349163.4.peg.920	Septum formation protein Maf	482944	483022	5.01e-18
GHRKLRM07IUEAS	NC_009484	fig|349163.4.peg.2965	Phage terminase, large subunit	2760041	2760120	7.94e-23
GHRKLRM06HL8HM	NC_009484	fig|349163.4.peg.3123	Phosphoribosylformylglycinamidine synthase, synthetase subunit (EC 6.3.5.3)	2924503	2924556	5.01e-17
GHRKLRM05FR6EG	NC_009484	fig|349163.4.peg.930	Chorismate mutase I (EC 5.4.99.5) # AroHI, C-terminus extension	490653	490733	1.26e-14
GHRKLRM05GCSBV	NC_009484	fig|349163.4.peg.2182	Aerobic cobaltochelatase cobT subunit (EC 6.6.1.2)	1892661	1892728	1.00e-13
GHRKLRM06G7YSE	NC_009484	fig|349163.4.peg.1441	Twin-arginine translocation protein TatC	1060444	1060531	1.26e-24
GHRKLRM05F28VF	NC_009484	fig|349163.4.peg.800	Macrolide export ATP-binding/permease protein MacB (EC 3.6.3.-)	353347	353412	1.00e-21
GHRKLRM08JLM3O	NC_009484	fig|349163.4.peg.2486	Type II/IV secretion system ATPase TadZ/CpaE, associated with Flp pilus assembly	2216160	2216222	2.51e-07
GHRKLRM06HI71T	NC_009484	fig|349163.4.peg.2202	Citrate synthase (si) (EC 2.3.3.1)	1911242	1911348	2.51e-50
GHRKLRM06HMU5L	NC_009484	fig|349163.4.peg.1414	NADH-ubiquinone oxidoreductase chain H (EC 1.6.5.3)	1031703	1031775	5.01e-29
GHRKLRM05FYQ6B	NC_009484	fig|349163.4.peg.1187	Possible multi-domain protein	783815	783917	3.16e-34
GHRKLRM08JJGW4	NC_009484	fig|349163.4.peg.2982	hypothetical protein	2773100	2773170	6.31e-22
GHRKLRM06HGHGD	NC_009484	fig|349163.4.peg.2842	Bll5864 protein	2617604	2617716	1.26e-20
GHRKLRM07IQMSE	NC_009484	fig|349163.4.peg.1074	Riboflavin kinase (EC 2.7.1.26) / FMN adenylyltransferase (EC 2.7.7.2)	656102	656209	1.00e-41
GHRKLRM06G67QB	NC_009484	fig|349163.4.peg.2138	Glutamate synthase [NADPH] large chain (EC 1.4.1.13)	1837966	1838037	2.51e-30
GHRKLRM08JHN2D	NC_009484	fig|349163.4.peg.2018	Quinolinate phosphoribosyltransferase [decarboxylating] (EC 2.4.2.19)	1705239	1705321	2.51e-24
GHRKLRM05FR7D3	NC_009484	fig|349163.4.peg.1419	NADH-ubiquinone oxidoreductase chain M (EC 1.6.5.3)	1036392	1036446	2.51e-17
GHRKLRM07H6SHM	NC_009484	fig|349163.4.peg.660	Outer membrane protein	188007	188102	2.51e-14
GHRKLRM07H74O3	NC_009484	fig|349163.4.peg.1410	NADH-ubiquinone oxidoreductase chain D (EC 1.6.5.3)	1026583	1026635	2.51e-11
GHRKLRM08I800Z	NC_009484	fig|349163.4.peg.2570	Membrane alanine aminopeptidase N (EC 3.4.11.2)	2330865	2330987	5.01e-58
GHRKLRM08JDFBG	NC_009484	fig|349163.4.peg.1955	TPR repeat	1642711	1642791	6.31e-24
GHRKLRM07IE887	NC_009484	fig|349163.4.peg.2948	Nucleoside-diphosphate-sugar epimerases	2744297	2744412	6.31e-21
GHRKLRM05F3L9E	NC_009484	fig|349163.4.peg.3474	Putative ABC transport system permease protein	3299880	3299987	2.51e-13
GHRKLRM05F5FZQ	NC_009484	fig|349163.4.peg.2953	Aspartate aminotransferase (EC 2.6.1.1)	2747403	2747530	2.51e-18
GHRKLRM07HXIMY	NC_009484	fig|349163.4.peg.1406	DNA-binding protein HBsu	1023803	1023864	1.00e-20
GHRKLRM07IC6DM	NC_009484	fig|349163.4.peg.1425	Prolyl-tRNA synthetase (EC 6.1.1.15)	1043981	1044071	2.51e-36
GHRKLRM07IJVX3	NC_009484	fig|349163.4.peg.1763	Insertion element IS401 uncharacterized 12.4 kDa protein	1435960	1436012	2.51e-17
GHRKLRM05FN8KW	NC_009484	fig|349163.4.peg.3197	INTEGRAL MEMBRANE PROTEIN (Rhomboid family)	3003319	3003413	2.51e-27
GHRKLRM06G3BOK	NC_009484	fig|349163.4.peg.916	COG1565: Uncharacterized conserved protein	479882	479946	3.16e-08
GHRKLRM07IL23O	NC_009484	fig|349163.4.peg.2202	Citrate synthase (si) (EC 2.3.3.1)	1911197	1911281	2.51e-36
GHRKLRM08I8TB8	NC_009484	fig|349163.4.peg.2973	Phage tail sheath protein	2767211	2767323	1.26e-43
GHRKLRM05F17OY	NC_009484	fig|349163.4.peg.2142	Arabinose 5-phosphate isomerase (EC 5.3.1.13)	1845073	1845133	2.51e-17
GHRKLRM07IAEIF	NC_009484	fig|349163.4.peg.1146	Penicillin-binding protein 2 (PBP-2)	739339	739437	7.94e-36
GHRKLRM07ILPAB	NC_009484	fig|349163.4.peg.1117	DNA mismatch repair protein MutL	709135	709217	3.16e-30
GHRKLRM08JF94M	NC_009484	fig|349163.4.peg.1398	Carbamoyl-phosphate synthase small chain (EC 6.3.5.5)	1008601	1008670	1.26e-28
GHRKLRM07IK0TC	NC_009484	fig|349163.4.peg.2494	N-acetylmuramoyl-L-alanine amidase (EC 3.5.1.28)	2222475	2222528	2.51e-10
GHRKLRM06G82M4	NC_009484	fig|349163.4.peg.3410	Na+/solute symporter	3229929	3229990	1.00e-09
GHRKLRM07HYW4R	NC_009484	fig|349163.4.peg.2563	Bll8142 protein	2320282	2320353	1.00e-11
GHRKLRM07HZ0NR	NC_009484	fig|349163.4.peg.1319	ABC-type nitrate/sulfonate/bicarbonate transport system, ATPase component	921415	921486	2.51e-22
GHRKLRM08I5AOJ	NC_009484	fig|349163.4.peg.1034	Alanine dehydrogenase (EC 1.4.1.1)	606470	606526	2.51e-21
GHRKLRM06HG9US	NC_009484	fig|349163.4.peg.1336	Branched-chain amino acid aminotransferase (EC 2.6.1.42)	938006	938092	5.01e-39
GHRKLRM06GVFBE	NC_009484	fig|349163.4.peg.2661	Threonyl-tRNA synthetase (EC 6.1.1.3)	2425938	2426025	3.16e-33
GHRKLRM07IEB35	NC_009484	fig|349163.4.peg.1432	Exodeoxyribonuclease III (EC 3.1.11.2)	1052037	1052150	5.01e-47
GHRKLRM08JGD4J	NC_009484	fig|349163.4.peg.568	putative glycosyltransferase	78416	78478	1.26e-18
GHRKLRM06G1XWY	NC_009484	fig|349163.4.peg.2937	Quinone oxidoreductase (EC 1.6.5.5)	2733862	2733926	1.00e-26
GHRKLRM05FZA06	NC_009484	fig|349163.4.peg.3461	Beta-ketoadipate enol-lactone hydrolase (EC 3.1.1.24)	3286590	3286696	5.01e-22
GHRKLRM05F22C0	NC_009484	fig|349163.4.peg.2563	Bll8142 protein	2320465	2320582	3.16e-35
GHRKLRM08JQSHI	NC_009484	fig|349163.4.peg.2450	2-keto-3-deoxy-D-arabino-heptulosonate-7-phosphate synthase II (EC 2.5.1.54) # AroA II	2174686	2174753	1.26e-27
GHRKLRM08JTMOK	NC_009484	fig|349163.4.peg.1425	Prolyl-tRNA synthetase (EC 6.1.1.15)	1043804	1043877	1.00e-31
GHRKLRM06GT3YO	NC_009484	fig|349163.4.peg.2361	Probable glycosyltransferase	2086806	2086884	1.26e-31
GHRKLRM06HAS02	NC_009484	fig|349163.4.peg.3219	Shikimate 5-dehydrogenase I alpha (EC 1.1.1.25) # AroD I alpha	3023250	3023347	1.26e-26
GHRKLRM07H296J	NC_009484	fig|349163.4.peg.2666	Branched-chain amino acid transport ATP-binding protein livF (TC 3.A.1.4.1)	2431193	2431261	6.31e-16
GHRKLRM05FS0Y0	NC_009484	fig|349163.4.peg.3487	Polyhydroxyalkanoic acid synthase	3314501	3314556	3.16e-15
GHRKLRM08JRI8F	NC_009484	fig|349163.4.peg.2450	2-keto-3-deoxy-D-arabino-heptulosonate-7-phosphate synthase II (EC 2.5.1.54) # AroA II	2174485	2174583	5.01e-48
GHRKLRM05F3PC8	NC_009484	fig|349163.4.peg.608	Flagellar basal-body rod modification protein FlgD	123696	123746	6.31e-16
GHRKLRM06GV92B	NC_009484	fig|349163.4.peg.1995	membrane protein	1681569	1681667	1.00e-21
GHRKLRM08JDJ10	NC_009467	fig|349163.4.peg.89	Putative stomatin/prohibitin-family membrane protease subunit aq_911	106980	107067	5.01e-34
GHRKLRM07HYTZ0	NC_009467	fig|349163.4.peg.64	hypothetical protein	86043	86104	2.51e-17
GHRKLRM05F8XZS	NC_009467	fig|349163.4.peg.64	hypothetical protein	86021	86104	2.51e-19
GHRKLRM07HYLSZ	NC_009467	fig|349163.4.peg.69	hypothetical protein	89478	89528	5.01e-07
GHRKLRM08JOI5H	NC_009472	fig|349163.4.peg.478	Replication protein	69	138	1.26e-37
GHRKLRM07IL0FL	NC_009472	fig|349163.4.peg.478	Replication protein	103	152	1.00e-16
GHRKLRM05GFPCE	NC_009472	fig|349163.4.peg.480	TolA protein	4883	4946	2.51e-07
GHRKLRM05FR9R4	NC_009472	fig|349163.4.peg.482	hypothetical protein	7258	7323	3.16e-17
GHRKLRM08JBF0F	NC_009472	fig|349163.4.peg.480	TolA protein	4883	4946	2.51e-07
GHRKLRM05GCGIX	NC_009472	fig|349163.4.peg.478	Replication protein	106	155	1.26e-21
GHRKLRM07H1ESM	NC_009472	fig|349163.4.peg.478	Replication protein	136	199	5.01e-11
GHRKLRM08JJ6A1	NC_009472	fig|349163.4.peg.478	Replication protein	104	208	6.31e-40
GHRKLRM07IMXYW	NC_009472	fig|349163.4.peg.478	Replication protein	117	174	7.94e-07
GHRKLRM07H66CP	NC_009472	fig|349163.4.peg.480	TolA protein	4883	4946	2.51e-07
GHRKLRM05F0CEM	NC_009472	fig|349163.4.peg.480	TolA protein	4883	4946	2.51e-07
GHRKLRM08I8Z0H	NC_009472	fig|349163.4.peg.482	hypothetical protein	7258	7323	3.16e-17
GHRKLRM08JRY1I	NC_009472	fig|349163.4.peg.482	hypothetical protein	7258	7323	3.16e-17
GHRKLRM08JL6ZQ	NC_009472	fig|349163.4.peg.482	hypothetical protein	7258	7318	5.01e-17
GHRKLRM07IKMYC	NC_009472	fig|349163.4.peg.482	hypothetical protein	7258	7323	3.16e-17
GHRKLRM07IIZT0	NC_009472	fig|349163.4.peg.480	TolA protein	4844	4946	5.01e-08
GHRKLRM07H20ZR	NC_009472	fig|349163.4.peg.478	Replication protein	137	199	1.26e-10
GHRKLRM06G7LVP	NC_009472	fig|349163.4.peg.480	TolA protein	4883	4946	2.51e-07
GHRKLRM06HIKS0	NC_009472	fig|349163.4.peg.478	Replication protein	95	182	6.31e-30
GHRKLRM07IQ2CX	NC_009472	fig|349163.4.peg.478	Replication protein	143	199	7.94e-10
GHRKLRM08JAP7P	NC_009472	fig|349163.4.peg.478	Replication protein	140	199	2.51e-10
GHRKLRM07IJI0J	NC_009470	fig|349163.4.peg.425	IncW plasmid conjugative protein TrwB (TraD homolog)	7907	7995	5.01e-16
GHRKLRM08I7UHH	NC_009470	fig|349163.4.peg.425	IncW plasmid conjugative protein TrwB (TraD homolog)	7809	7860	2.51e-08
GHRKLRM05GC6GO	NC_009470	fig|349163.4.peg.425	IncW plasmid conjugative protein TrwB (TraD homolog)	7782	7871	2.51e-15
GHRKLRM05F8FVQ	NC_009470	fig|349163.4.peg.422	MobA	5160	5241	2.51e-09
GHRKLRM06G08E2	NC_009470	fig|349163.4.peg.425	IncW plasmid conjugative protein TrwB (TraD homolog)	7676	7730	6.31e-06
GHRKLRM06HJZ40	NC_009470	fig|349163.4.peg.425	IncW plasmid conjugative protein TrwB (TraD homolog)	7928	7986	3.16e-07
GHRKLRM06HJFLL	NC_009470	fig|349163.4.peg.422	MobA	5162	5251	1.00e-11
GHRKLRM07INPW8	NC_009470	fig|349163.4.peg.425	IncW plasmid conjugative protein TrwB (TraD homolog)	7623	7720	2.51e-13
GHRKLRM06HKJGG	NC_009470	fig|349163.4.peg.422	MobA	5160	5254	1.26e-10
GHRKLRM05FR8U9	NC_009470	fig|349163.4.peg.425	IncW plasmid conjugative protein TrwB (TraD homolog)	7623	7715	1.26e-11
GHRKLRM08I7Z7F	NC_009470	fig|349163.4.peg.429	Manganese transport protein MntH	11721	11822	1.26e-19
GHRKLRM06GWDT2	NC_009470	fig|349163.4.peg.425	IncW plasmid conjugative protein TrwB (TraD homolog)	7657	7758	5.01e-17
GHRKLRM05FUUD5	NC_009470	fig|349163.4.peg.425	IncW plasmid conjugative protein TrwB (TraD homolog)	7657	7742	2.51e-14
GHRKLRM08JJG70	NC_009470	fig|349163.4.peg.425	IncW plasmid conjugative protein TrwB (TraD homolog)	7867	7938	1.26e-09
GHRKLRM07ICKBE	NC_009470	fig|349163.4.peg.425	IncW plasmid conjugative protein TrwB (TraD homolog)	7809	7900	6.31e-19
GHRKLRM08I53R9	NC_009470	fig|349163.4.peg.443	Protein parA	29484	29534	5.01e-08
GHRKLRM07HY5GR	NC_009470	fig|349163.4.peg.425	IncW plasmid conjugative protein TrwB (TraD homolog)	7938	8011	3.16e-10
GHRKLRM06HIBQE	NC_009473	fig|349163.4.peg.488	hypothetical protein	2924	2993	2.51e-08
GHRKLRM06G5HED	NC_009473	fig|349163.4.peg.488	hypothetical protein	2924	2992	1.26e-07
GHRKLRM05F19OB	NC_009473	fig|349163.4.peg.488	hypothetical protein	2921	2983	1.26e-06
GHRKLRM05F6WCF	NC_009473	fig|349163.4.peg.489	Conjugal transfer protein, TraA	3419	3468	3.16e-10
GHRKLRM06G31NH	NC_009473	fig|349163.4.peg.488	hypothetical protein	2924	2993	2.51e-08

## Sheet: Legionella pneumophila
Table S2. Metagenomic reads obtained from EC hot spring that mapped to the A. cryptum JF-5, L. pneumophila str. Corby and A. caldus draft genomes.
Fragment ID (Read Identification)	Contig	Feature ID	Function	Contig Start	Contig Stop	Evalue
GHRKLRM05FZNA4	NC_009494	fig|400673.6.peg.6	Biosynthetic arginine decarboxylase (EC 4.1.1.19)	8749	8817	2.51e-22
GHRKLRM05F2R3L	NC_009494	fig|400673.6.peg.326	NAD-specific glutamate dehydrogenase (EC 1.4.1.2), large form	344612	344681	5.01e-28
GHRKLRM07H4ND1	NC_009494	fig|400673.6.peg.3093	HIT family hydrolase	3293540	3293610	1.26e-18
GHRKLRM05F7CL8	NC_009494	fig|400673.6.peg.906	Potassium efflux system kefA / Small-conductance mechanosensitive channel	961007	961103	6.31e-14
GHRKLRM06GZCF7	NC_009494	fig|400673.6.peg.2301	Metallo-beta-lactamase family protein, RNA-specific	2467198	2467262	5.01e-17
GHRKLRM08I3T7B	NC_009494	fig|400673.6.peg.996	Branched-chain alpha-keto acid dehydrogenase, E1 component, alpha subunit (EC 1.2.4.4)	1054124	1054182	2.51e-23
GHRKLRM08JKKV9	NC_009494	fig|400673.6.peg.2642	Type I secretion outer membrane protein, TolC precursor	2820756	2820847	2.51e-14
GHRKLRM07IS8NH	NC_009494	fig|400673.6.peg.2525	ATP-dependent Clp protease ATP-binding subunit ClpA	2690168	2690231	2.51e-26
GHRKLRM05GG399	NC_009494	fig|400673.6.peg.501	BarA-associated response regulator UvrY (= GacA = SirA)	523474	523558	7.94e-33
GHRKLRM07HZ722	NC_009494	fig|400673.6.peg.3243	Putative diheme cytochrome c-553	3456238	3456318	3.16e-30
GHRKLRM05FU4E8	NC_009494	fig|400673.6.peg.444	YjeF protein, function unknown	463386	463436	1.26e-09
GHRKLRM05FPUMR	NC_009494	fig|400673.6.peg.2285	Cobalt-zinc-cadmium resistance protein CzcA; Cation efflux system protein CusA	2449189	2449265	5.01e-10
GHRKLRM07H91KZ	NC_009494	fig|400673.6.peg.2711	Type IV fimbrial biogenesis protein FimT	2928230	2928300	7.94e-13
GHRKLRM06HAM9S	NC_009494	fig|400673.6.peg.2611	putative membrane protein	2787022	2787097	2.51e-22
GHRKLRM05F3JSY	NC_009494	fig|400673.6.peg.15	Multidrug resistance efflux pump PmrA	19863	19924	1.00e-18
GHRKLRM05F9TQJ	NC_009494	fig|400673.6.peg.3252	Ubiquinone biosynthesis monooxygenase UbiB	3462333	3462386	1.26e-13
GHRKLRM08JMI7G	NC_009494	fig|400673.6.peg.3276	hypothetical protein	3482476	3482551	3.16e-30
GHRKLRM06HF7V8	NC_009494	fig|400673.6.peg.3141	hypothetical protein	3352294	3352375	3.16e-34
GHRKLRM05FL04K	NC_009494	fig|400673.6.peg.2339	hypothetical protein	2505224	2505310	7.94e-17
GHRKLRM05FX8QF	NC_009494	fig|400673.6.peg.732	Membrane-bound lytic murein transglycosylase D precursor (EC 3.2.1.-)	766626	766687	3.16e-08
GHRKLRM06G9LX0	NC_009494	fig|400673.6.peg.938	Dihydrolipoamide acetyltransferase component of pyruvate dehydrogenase complex (EC 2.3.1.12)	993793	993871	1.26e-28
GHRKLRM06HLH4O	NC_009494	fig|400673.6.peg.1972	Prephenate dehydratase (EC 4.2.1.51)	2142896	2142951	3.16e-14
GHRKLRM06G0A08	NC_009494	fig|400673.6.peg.3086	DNA-binding response regulator	3288759	3288809	3.16e-15
GHRKLRM07IF0HC	NC_009494	fig|400673.6.peg.3001	ABC transporter, ATP binding component	3208885	3208950	3.16e-29
GHRKLRM07H21ZV	NC_009494	fig|400673.6.peg.400	Cobalt-zinc-cadmium resistance protein CzcD	425839	425899	6.31e-16
GHRKLRM07H2DWV	NC_009494	fig|400673.6.peg.1045	hypothetical protein	1104721	1104793	1.00e-32
GHRKLRM06G0F58	NC_009494	fig|400673.6.peg.1185	Acyl-CoA dehydrogenase, short-chain specific (EC 1.3.99.2)	1271102	1271182	7.94e-31
GHRKLRM06G0B8K	NC_009494	fig|400673.6.peg.3153	DNA repair protein RecN	3365368	3365434	2.51e-23
GHRKLRM08JQIU7	NC_009494	fig|400673.6.peg.905	Aspartyl-tRNA synthetase (EC 6.1.1.12) @ Aspartyl-tRNA(Asn) synthetase (EC 6.1.1.23)	958629	958722	5.01e-37
GHRKLRM06G8UTM	NC_009494	fig|400673.6.peg.2189	hypothetical protein	2360032	2360106	3.16e-10
GHRKLRM05GA9HS	NC_009494	fig|400673.6.peg.278	putative Cytochrome bd2, subunit II	288273	288357	2.51e-28
GHRKLRM06HK96D	NC_009494	fig|400673.6.peg.1109	Large extracellular alpha-helical protein	1179704	1179814	7.94e-26
GHRKLRM07HZZSK	NC_009494	fig|400673.6.peg.3105	NADH-ubiquinone oxidoreductase chain M (EC 1.6.5.3)	3306292	3306342	5.01e-14
GHRKLRM05F4VLD	NC_009494	fig|400673.6.peg.1405	ISGsu6, transposase OrfA	1514085	1514138	6.31e-11
GHRKLRM06G67YG	NC_009494	fig|400673.6.peg.3252	Ubiquinone biosynthesis monooxygenase UbiB	3462342	3462396	3.16e-28
GHRKLRM05FLB2M	NC_009494	fig|400673.6.peg.3343	hypothetical protein	3547683	3547742	5.01e-09
GHRKLRM05F8FKA	NC_009494	fig|400673.6.peg.2378	Transcription-repair coupling factor	2547619	2547684	5.01e-26
GHRKLRM05GGS0D	NC_009494	fig|400673.6.peg.515	Cytosol aminopeptidase PepA (EC 3.4.11.1)	541654	541715	7.94e-18
GHRKLRM05GEBQ3	NC_009494	fig|400673.6.peg.96	Xaa-Pro aminopeptidase (EC 3.4.11.9)	96814	96873	1.26e-18
GHRKLRM05F2BZ5	NC_009494	fig|400673.6.peg.177	Conjugative transfer protein TrbF	190123	190189	2.51e-28
GHRKLRM06G9K23	NC_009494	fig|400673.6.peg.3105	NADH-ubiquinone oxidoreductase chain M (EC 1.6.5.3)	3306114	3306206	5.01e-14
GHRKLRM06HDEMB	NC_009494	fig|400673.6.peg.1531	Chaperone protein DnaK	1647174	1647227	7.94e-18
GHRKLRM06G6DW5	NC_009494	fig|400673.6.peg.3187	hypothetical protein	3404026	3404121	5.01e-38
GHRKLRM07H1MEA	NC_009494	fig|400673.6.peg.278	putative Cytochrome bd2, subunit II	288189	288240	3.16e-22
GHRKLRM08JPUCC	NC_009494	fig|400673.6.peg.184	Conjugal transfer protein traG	196151	196259	5.01e-34
GHRKLRM06G63UK	NC_009494	fig|400673.6.peg.2525	ATP-dependent Clp protease ATP-binding subunit ClpA	2689575	2689677	2.51e-49
GHRKLRM05FVPUV	NC_009494	fig|400673.6.peg.96	Xaa-Pro aminopeptidase (EC 3.4.11.9)	96834	96891	7.94e-18
GHRKLRM08I9DF0	NC_009494	fig|400673.6.peg.2420	Cell division protein FtsI [Peptidoglycan synthetase] (EC 2.4.1.129)	2598223	2598282	5.01e-18
GHRKLRM05FPIYG	NC_009494	fig|400673.6.peg.161	Pyruvate kinase (EC 2.7.1.40)	171938	172013	7.94e-07
GHRKLRM06GZDRL	NC_009494	fig|400673.6.peg.3169	Predicted ATPase related to phosphate starvation-inducible protein PhoH	3384455	3384513	3.16e-25
GHRKLRM05GAG6Q	NC_009494	fig|400673.6.peg.1837	Methylase of polypeptide chain release factors	2019970	2020028	1.00e-13
GHRKLRM05GHSKE	NC_009494	fig|400673.6.peg.980	Putative lipoprotein precursor	1039339	1039394	1.26e-14
GHRKLRM08JTXR1	NC_009494	fig|400673.6.peg.3163	Glucosamine--fructose-6-phosphate aminotransferase [isomerizing] (EC 2.6.1.16)	3377697	3377765	2.51e-29
GHRKLRM05F4RH9	NC_009494	fig|400673.6.peg.1519	Pyrroline-5-carboxylate reductase (EC 1.5.1.2)	1635794	1635855	6.31e-14
GHRKLRM07IMASC	NC_009494	fig|400673.6.peg.1086	SidE	1153287	1153344	3.16e-07
GHRKLRM05F94HL	NC_009494	fig|400673.6.peg.1865	DNA primase (EC 2.7.7.-)	2044080	2044143	5.01e-16
GHRKLRM06HKQLC	NC_009494	fig|400673.6.peg.782	3-hydroxyacyl-CoA dehydrogenase	826680	826744	5.01e-22
GHRKLRM05FX6CZ	NC_009494	fig|400673.6.peg.2500	ABC-type transport system involved in resistance to organic solvents, permease component	2668235	2668352	2.51e-33
GHRKLRM07H9DN0	NC_009494	fig|400673.6.peg.939	Pyruvate dehydrogenase E1 component (EC 1.2.4.1)	995676	995726	1.26e-21
GHRKLRM08I9EWR	NC_009494	fig|400673.6.peg.2686	Tryptophan/tyrosine permease	2883504	2883563	5.01e-13
GHRKLRM05F4HUG	NC_009494	fig|400673.6.peg.2815	2-oxoglutarate dehydrogenase E1 component (EC 1.2.4.2)	3028675	3028731	3.16e-12
GHRKLRM06HAQ4O	NC_009494	fig|400673.6.peg.658	3,4-dihydroxy-2-butanone 4-phosphate synthase / GTP cyclohydrolase II (EC 3.5.4.25)	692776	692835	1.26e-15
GHRKLRM05FPR8L	NC_009494	fig|400673.6.peg.2612	Phosphatidylglycerophosphatase A (EC 3.1.3.27)	2787895	2787971	5.01e-28
GHRKLRM06HIIOK	NC_009494	fig|400673.6.peg.1022	NAD-specific glutamate dehydrogenase (EC 1.4.1.2), large form	1079967	1080036	3.16e-27
GHRKLRM08JPIOS	NC_009494	fig|400673.6.peg.2735	Hemolysins and related proteins containing CBS domains	2954382	2954472	1.26e-14
GHRKLRM06GV8Y9	NC_009494	fig|400673.6.peg.821	Phosphate:acyl-ACP acyltransferase PlsX	868914	868990	2.51e-42
GHRKLRM05FOA4S	NC_009494	fig|400673.6.peg.1793	Ribonuclease E (EC 3.1.4.-)	1974158	1974267	5.01e-35
GHRKLRM07H7MW9	NC_009494	fig|400673.6.peg.846	DNA gyrase subunit A (EC 5.99.1.3)	895627	895728	1.26e-37
GHRKLRM05GHVUI	NC_009494	fig|400673.6.peg.2519	Exodeoxyribonuclease VII large subunit (EC 3.1.11.6)	2684091	2684183	2.51e-32
GHRKLRM07HX3JM	NC_009494	fig|400673.6.peg.906	Potassium efflux system kefA / Small-conductance mechanosensitive channel	961213	961274	3.16e-14
GHRKLRM07IR43K	NC_009494	fig|400673.6.peg.1825	Phytanoyl-CoA dioxygenase	2008978	2009031	2.51e-14
GHRKLRM05FSVLA	NC_009494	fig|400673.6.peg.6	Biosynthetic arginine decarboxylase (EC 4.1.1.19)	8670	8757	3.16e-11
GHRKLRM07IRVQX	NC_009494	fig|400673.6.peg.400	Cobalt-zinc-cadmium resistance protein CzcD	425747	425809	5.01e-23
GHRKLRM08I3NSX	NC_009494	fig|400673.6.peg.3108	NADH-ubiquinone oxidoreductase chain J (EC 1.6.5.3)	3310001	3310089	5.01e-06
GHRKLRM08I45DL	NC_009494	fig|400673.6.peg.2464	NAD(P) transhydrogenase subunit beta (EC 1.6.1.2)	2637657	2637737	3.16e-22
GHRKLRM07H79SJ	NC_009494	fig|400673.6.peg.540	UDP-N-acetylenolpyruvoylglucosamine reductase (EC 1.1.1.158)	568034	568085	2.51e-13
GHRKLRM08I68LK	NC_009494	fig|400673.6.peg.385	Acyl-CoA dehydrogenase, short-chain specific (EC 1.3.99.2)	402762	402848	2.51e-35
GHRKLRM05F0JDT	NC_009494	fig|400673.6.peg.586	Major acid phosphatase Map	618972	619052	1.26e-21
GHRKLRM06GVGB3	NC_009494	fig|400673.6.peg.2692	NADP-dependent malic enzyme (EC 1.1.1.40)	2889694	2889784	6.31e-29
GHRKLRM07IB80T	NC_009494	fig|400673.6.peg.92	Ferredoxin-dependent glutamate synthase (EC 1.4.7.1)	93857	93931	3.16e-25
GHRKLRM07IB9QI	NC_009494	fig|400673.6.peg.805	Cell division protein FtsI [Peptidoglycan synthetase] (EC 2.4.1.129)	852306	852366	3.16e-24
GHRKLRM07IKR2Q	NC_009494	fig|400673.6.peg.1736	Nitric-oxide reductase (EC 1.7.99.7), quinol-dependent	1911211	1911263	5.01e-21
GHRKLRM05F9KE5	NC_009494	fig|400673.6.peg.3242	Cytochrome c oxidase polypeptide II (EC 1.9.3.1)	3454920	3454999	2.51e-30
GHRKLRM08JI2BW	NC_009494	fig|400673.6.peg.2524	putative transferase	2688527	2688583	7.94e-17
GHRKLRM05GB7VP	NC_009494	fig|400673.6.peg.982	Histidyl-tRNA synthetase (EC 6.1.1.21)	1041080	1041143	5.01e-16
GHRKLRM06GV2MC	NC_009494	fig|400673.6.peg.488	Ferrous iron transport protein B	511662	511711	2.51e-12
GHRKLRM05F6O94	NC_009494	fig|400673.6.peg.22	hypothetical protein	28083	28143	2.51e-19
GHRKLRM06HKIVE	NC_009494	fig|400673.6.peg.2480	Cytochrome c heme lyase subunit CcmF	2652176	2652241	1.00e-22
GHRKLRM08JU0ST	NC_009494	fig|400673.6.peg.1299	Methionine ABC transporter ATP-binding protein	1400548	1400605	1.00e-18
GHRKLRM06GZXCB	NC_009494	fig|400673.6.peg.3070	DNA-directed RNA polymerase beta&#39; subunit (EC 2.7.7.6)	3262966	3263069	2.51e-47
GHRKLRM07HWM2E	NC_009494	fig|400673.6.peg.474	FIG015547: peptidase, M16 family	498499	498571	1.26e-31
GHRKLRM07IFYQ1	NC_009494	fig|400673.6.peg.1095	Sugar symporter	1163199	1163256	6.31e-12
GHRKLRM06HFZ4H	NC_009494	fig|400673.6.peg.719	NAD-dependent malic enzyme (EC 1.1.1.38)	754843	754956	7.94e-36
GHRKLRM05F6N6U	NC_009494	fig|400673.6.peg.2551	Iron-sulfur-dependent L-serine dehydratase single chain form (EC 4.3.1.17)	2720108	2720171	1.26e-21
GHRKLRM08JASZ8	NC_009494	fig|400673.6.peg.680	Cytochrome d ubiquinol oxidase subunit I (EC 1.10.3.-)	717930	718040	5.01e-45
GHRKLRM05FXOCK	NC_009494	fig|400673.6.peg.3138	FIG002076: hypothetical protein	3348225	3348286	5.01e-16
GHRKLRM06G4AIN	NC_009494	fig|400673.6.peg.2686	Tryptophan/tyrosine permease	2883439	2883532	5.01e-35
GHRKLRM06G2293	NC_009494	fig|400673.6.peg.1415	ISPsy14, transposase	1527454	1527568	5.01e-28
GHRKLRM05FUVDH	NC_009494	fig|400673.6.peg.3116	NADH-ubiquinone oxidoreductase chain B (EC 1.6.5.3)	3318402	3318472	1.26e-20
GHRKLRM07H8R7A	NC_009494	fig|400673.6.peg.2513	Monooxygenase	2677532	2677581	7.94e-07
GHRKLRM05GBY0A	NC_009494	fig|400673.6.peg.3194	6-pyruvoyl tetrahydrobiopterin synthase (EC 4.2.3.12)	3409968	3410043	7.94e-33
GHRKLRM07HXI7O	NC_009494	fig|400673.6.peg.1866	RNA polymerase sigma factor RpoD	2045903	2046001	3.16e-46
GHRKLRM08I9VJX	NC_009494	fig|400673.6.peg.340	MFS multidrug efflux pump, outer membrane protein	355627	355683	1.26e-10
GHRKLRM08JOSJY	NC_009494	fig|400673.6.peg.3121	Phosphoglucosamine mutase (EC 5.4.2.10)	3324568	3324629	1.00e-20
GHRKLRM06G5YYE	NC_009494	fig|400673.6.peg.2398	Isoleucyl-tRNA synthetase (EC 6.1.1.5)	2572203	2572258	1.26e-23
GHRKLRM06G37UJ	NC_009494	fig|400673.6.peg.142	ABC transporter, permease protein	146833	146957	2.51e-44
GHRKLRM06GT472	NC_009494	fig|400673.6.peg.1847	Cold-shock DEAD-box protein A	2028010	2028121	2.51e-52
GHRKLRM08JRRA0	NC_009494	fig|400673.6.peg.493	GTP-binding and nucleic acid-binding protein YchF	516636	516720	3.16e-31
GHRKLRM05FWNFV	NC_009494	fig|400673.6.peg.3136	Membrane alanine aminopeptidase N (EC 3.4.11.2)	3343212	3343261	6.31e-14
GHRKLRM05GFZYH	NC_009494	fig|400673.6.peg.942	Sodium/hydrogen antiporter	999343	999392	2.51e-14
GHRKLRM07HYPZM	NC_009494	fig|400673.6.peg.2363	Polysaccharide biosynthesis protein	2526938	2527030	5.01e-16
GHRKLRM05F9OS8	NC_009494	fig|400673.6.peg.2754	Aminodeoxychorismate lyase (EC 4.1.3.38) # PabAc	2973727	2973777	5.01e-08
GHRKLRM07H4REF	NC_009494	fig|400673.6.peg.3102	Transcription termination protein NusA	3302734	3302784	1.26e-11
GHRKLRM08JDGRT	NC_009494	fig|400673.6.peg.2770	Adenosine deaminase (EC 3.5.4.4)	2984912	2985003	1.26e-15
GHRKLRM06HDLUZ	NC_009494	fig|400673.6.peg.3139	FIG004684: SpoVR-like protein	3349537	3349594	2.51e-20
GHRKLRM08JMMS5	NC_009494	fig|400673.6.peg.509	Enhanced entry protein EnhC	533322	533385	5.01e-11
GHRKLRM07ID2UB	NC_009494	fig|400673.6.peg.2544	Adenylosuccinate lyase (EC 4.3.2.2)	2711034	2711097	1.00e-17
GHRKLRM05GB350	NC_009494	fig|400673.6.peg.4	DNA gyrase subunit B (EC 5.99.1.3)	5091	5150	5.01e-09
GHRKLRM07H6W4X	NC_009494	fig|400673.6.peg.1022	NAD-specific glutamate dehydrogenase (EC 1.4.1.2), large form	1079196	1079280	1.00e-35
GHRKLRM07H8FJ0	NC_009494	fig|400673.6.peg.1791	Ribosomal large subunit pseudouridine synthase C (EC 4.2.1.70)	1972064	1972121	5.01e-21
GHRKLRM05F9NPG	NC_009494	fig|400673.6.peg.1108	Multimodular transpeptidase-transglycosylase (EC 2.4.1.129) (EC 3.4.-.-)	1177314	1177365	5.01e-15
GHRKLRM06G5BJ5	NC_009494	fig|400673.6.peg.2708	Polymyxin resistance protein ArnT, undecaprenyl phosphate-alpha-L-Ara4N transferase; Melittin resistance protein PqaB	2923963	2924018	5.01e-13
GHRKLRM05F7H0Q	NC_009494	fig|400673.6.peg.135	Glycine dehydrogenase [decarboxylating] (glycine cleavage system P2 protein) (EC 1.4.4.2)	140707	140799	2.51e-37
GHRKLRM05FPJYT	NC_009494	fig|400673.6.peg.846	DNA gyrase subunit A (EC 5.99.1.3)	895545	895621	1.26e-18
GHRKLRM05GEUB5	NC_009494	fig|400673.6.peg.2143	hypothetical protein	2319224	2319282	2.51e-08
GHRKLRM08JQFBL	NC_009494	fig|400673.6.peg.1631	hypothetical protein	1766081	1766203	5.01e-26
GHRKLRM05FLFGK	NC_009494	fig|400673.6.peg.982	Histidyl-tRNA synthetase (EC 6.1.1.21)	1041202	1041294	5.01e-35
GHRKLRM08JICBN	NC_009494	fig|400673.6.peg.1415	ISPsy14, transposase	1527438	1527534	1.26e-23
GHRKLRM06G265B	NC_009494	fig|400673.6.peg.205	Integrase	216396	216475	1.00e-20
GHRKLRM08I7G3T	NC_009494	fig|400673.6.peg.569	Phospholipase/lecithinase/hemolysin	598042	598119	5.01e-25
GHRKLRM06G2SHJ	NC_009494	fig|400673.6.peg.1864	LporfX	2043115	2043170	2.51e-12
GHRKLRM07ICJPE	NC_009494	fig|400673.6.peg.732	Membrane-bound lytic murein transglycosylase D precursor (EC 3.2.1.-)	766686	766743	3.16e-11
GHRKLRM08JVQEE	NC_009494	fig|400673.6.peg.1866	RNA polymerase sigma factor RpoD	2045947	2046006	2.51e-25
GHRKLRM08I4P7H	NC_009494	fig|400673.6.peg.2398	Isoleucyl-tRNA synthetase (EC 6.1.1.5)	2572414	2572497	2.51e-25
GHRKLRM08JIJ6I	NC_009494	fig|400673.6.peg.886	GTP pyrophosphokinase (EC 2.7.6.5) / Guanosine-3&#39;,5&#39;-bis(diphosphate) 3&#39;-pyrophosphohydrolase (EC 3.1.7.2)	937802	937881	2.51e-27
GHRKLRM06HAE49	NC_009494	fig|400673.6.peg.2462	NAD(P) transhydrogenase alpha subunit (EC 1.6.1.2)	2636500	2636558	2.51e-20
GHRKLRM07IIWTJ	NC_009494	fig|400673.6.peg.1794	hypothetical protein	1976229	1976311	2.51e-17
GHRKLRM07IS2V9	NC_009494	fig|400673.6.peg.139	Aminomethyltransferase (glycine cleavage system T protein) (EC 2.1.2.10)	144316	144376	2.51e-25
GHRKLRM08JIJSV	NC_009494	fig|400673.6.peg.3110	NADH-ubiquinone oxidoreductase chain H (EC 1.6.5.3)	3311136	3311220	2.51e-16
GHRKLRM07H33T2	NC_009494	fig|400673.6.peg.2643	tRNA(Cytosine32)-2-thiocytidine synthetase	2822012	2822072	2.51e-20
GHRKLRM07H6UVZ	NC_009494	fig|400673.6.peg.1388	hypothetical protein	1495615	1495681	2.51e-15
GHRKLRM08I5J71	NC_009494	fig|400673.6.peg.2031	hypothetical protein	2208967	2209034	6.31e-19
GHRKLRM06G992G	NC_009494	fig|400673.6.peg.2267	ATP synthase alpha chain (EC 3.6.3.14)	2429860	2429926	2.51e-28
GHRKLRM07HZ4U5	NC_009494	fig|400673.6.peg.3040	DNA-directed RNA polymerase alpha subunit (EC 2.7.7.6)	3244629	3244695	3.16e-16
GHRKLRM07H661B	NC_009494	fig|400673.6.peg.1538	Transporter, permease	1655572	1655640	1.26e-18
GHRKLRM06GX2UO	NC_009494	fig|400673.6.peg.749	General secretion pathway protein E	785015	785106	6.31e-43
GHRKLRM07H423D	NC_009494	fig|400673.6.peg.2639	L-threonine 3-dehydrogenase (EC 1.1.1.103)	2817573	2817629	1.00e-19
GHRKLRM05FYSK5	NC_009494	fig|400673.6.peg.1496	Polysaccharide deacetylase	1614256	1614334	2.51e-13
GHRKLRM06GY04F	NC_009494	fig|400673.6.peg.576	Branched-chain alpha-keto acid dehydrogenase, E1 component, alpha subunit (EC 1.2.4.4) / Branched-chain alpha-keto acid dehydrogenase, E1 component, beta subunit (EC 1.2.4.4)	607233	607289	7.94e-18
GHRKLRM06G22AD	NC_009494	fig|400673.6.peg.366	Blr2286 protein	386433	386484	1.26e-12
GHRKLRM05F29M5	NC_009494	fig|400673.6.peg.2692	NADP-dependent malic enzyme (EC 1.1.1.40)	2889717	2889781	1.00e-25
GHRKLRM06G1Z1Z	NC_009494	fig|400673.6.peg.326	NAD-specific glutamate dehydrogenase (EC 1.4.1.2), large form	344850	344924	5.01e-18
GHRKLRM06G98EW	NC_009494	fig|400673.6.peg.965	2-methylcitrate dehydratase (EC 4.2.1.79)	1024552	1024641	5.01e-43
GHRKLRM08JELOS	NC_009494	fig|400673.6.peg.1294	Methylcrotonyl-CoA carboxylase biotin-containing subunit (EC 6.4.1.4)	1394536	1394606	3.16e-32
GHRKLRM08JR4L9	NC_009494	fig|400673.6.peg.2876	Seryl-tRNA synthetase (EC 6.1.1.11)	3088964	3089040	2.51e-32
GHRKLRM07H3C5T	NC_009494	fig|400673.6.peg.1212	ClpB protein	1297587	1297658	3.16e-23
GHRKLRM06GZYDR	NC_009494	fig|400673.6.peg.1768	Acyltransferase	1949262	1949317	1.00e-15
GHRKLRM06HG90J	NC_009494	fig|400673.6.peg.2715	Type IV fimbrial biogenesis protein PilY1	2930844	2930959	1.26e-15
GHRKLRM06HNHFB	NC_009494	fig|400673.6.peg.495	LSU ribosomal protein L25p	518267	518325	2.51e-20
GHRKLRM07IJ6LV	NC_009494	fig|400673.6.peg.2592	Legionaminic acid biosynthesis protein PtmG	2765008	2765073	1.00e-29
GHRKLRM07H4NTS	NC_009494	fig|400673.6.peg.2937	IcmE protein	3152788	3152895	3.16e-30
GHRKLRM06G0L2M	NC_009494	fig|400673.6.peg.1822	Cardiac ankyrin repeat protein	2003471	2003542	5.01e-26
GHRKLRM06G8H74	NC_009494	fig|400673.6.peg.135	Glycine dehydrogenase [decarboxylating] (glycine cleavage system P2 protein) (EC 1.4.4.2)	140683	140780	2.51e-40
GHRKLRM08JFFRB	NC_009494	fig|400673.6.peg.1810	hypothetical protein	1994235	1994300	1.26e-25
GHRKLRM06GZRXK	NC_009494	fig|400673.6.peg.2368	DNA polymerase III alpha subunit (EC 2.7.7.7)	2533444	2533496	1.00e-21
GHRKLRM08JG52L	NC_009494	fig|400673.6.peg.3119	Triosephosphate isomerase (EC 5.3.1.1)	3319895	3319958	5.01e-10
GHRKLRM05FO1D9	NC_009494	fig|400673.6.peg.1631	hypothetical protein	1766063	1766159	1.00e-17
GHRKLRM05GGYSE	NC_009494	fig|400673.6.peg.937	Dihydrolipoamide dehydrogenase of pyruvate dehydrogenase complex (EC 1.8.1.4)	992341	992402	5.01e-21
GHRKLRM08JJWJI	NC_009494	fig|400673.6.peg.518	Cytosol aminopeptidase PepA (EC 3.4.11.1)	543934	544000	5.01e-10
GHRKLRM08JEU65	NC_009494	fig|400673.6.peg.3362	Alkane-1 monooxygenase (EC 1.14.15.3)	3564158	3564207	3.16e-10
GHRKLRM07H70A5	NC_009494	fig|400673.6.peg.22	hypothetical protein	28022	28083	1.26e-12
GHRKLRM08JBBQF	NC_009494	fig|400673.6.peg.1212	ClpB protein	1297599	1297659	3.16e-23
GHRKLRM08JOPOD	NC_009494	fig|400673.6.peg.96	Xaa-Pro aminopeptidase (EC 3.4.11.9)	96847	96904	7.94e-18
GHRKLRM06GZKIE	NC_009494	fig|400673.6.peg.1849	2,4-dienoyl-CoA reductase FadH1	2031431	2031499	7.94e-21
GHRKLRM05GAFNA	NC_009494	fig|400673.6.peg.20	Integral membrane protein	26022	26135	1.00e-30
GHRKLRM06GT45M	NC_009494	fig|400673.6.peg.78	hypothetical protein	77421	77522	1.00e-34
GHRKLRM07IOWRQ	NC_009494	fig|400673.6.peg.1300	Methionine ABC transporter permease protein	1401429	1401485	1.26e-10
GHRKLRM05FL7AC	NC_009494	fig|400673.6.peg.465	Cyanophycin synthetase	489204	489282	3.16e-17
GHRKLRM06G4BIP	NC_009494	fig|400673.6.peg.2710	Polysaccharide deacetylase	2926944	2927001	2.51e-13
GHRKLRM06G05MQ	NC_009494	fig|400673.6.peg.18	Outer membrane efflux protein	22758	22869	2.51e-18
GHRKLRM06HEKFU	NC_009494	fig|400673.6.peg.1866	RNA polymerase sigma factor RpoD	2045425	2045531	1.00e-38
GHRKLRM07ICOEM	NC_009494	fig|400673.6.peg.744	Tryptophan synthase beta chain (EC 4.2.1.20)	777947	778036	1.00e-36
GHRKLRM07IGFHU	NC_009494	fig|400673.6.peg.2033	Glycosyl transferase, group 2 family protein	2210227	2210296	5.01e-26
GHRKLRM06HELP6	NC_009494	fig|400673.6.peg.750	General secretion pathway protein D / Type II secretion outermembrane pore forming protein (PulD)	787102	787177	2.51e-14
GHRKLRM05FYQ7Z	NC_009494	fig|400673.6.peg.2941	IcmO protein	3158178	3158254	2.51e-29
GHRKLRM07IEHVX	NC_009494	fig|400673.6.peg.2556	Acetyl-coenzyme A carboxyl transferase alpha chain (EC 6.4.1.2)	2726534	2726597	2.51e-26
GHRKLRM08JE09Z	NC_009494	fig|400673.6.peg.15	Multidrug resistance efflux pump PmrA	19905	19995	2.51e-20
GHRKLRM05F28NX	NC_009494	fig|400673.6.peg.2340	acetyltransferase, GNAT family	2506276	2506338	5.01e-16
GHRKLRM05GG4HX	NC_009494	fig|400673.6.peg.948	DedA protein	1004491	1004599	1.26e-28
GHRKLRM05F047X	NC_009494	fig|400673.6.peg.2083	Malonate decarboxylase alpha subunit	2255527	2255592	2.51e-19
GHRKLRM08I9A4V	NC_009494	fig|400673.6.peg.2359	Amino acid permease	2521536	2521593	1.26e-19
GHRKLRM08JCEQD	NC_009494	fig|400673.6.peg.1735	Sterol desaturase	1909244	1909295	1.26e-11
GHRKLRM05F8WDM	NC_009494	fig|400673.6.peg.135	Glycine dehydrogenase [decarboxylating] (glycine cleavage system P2 protein) (EC 1.4.4.2)	140830	140907	2.51e-22
GHRKLRM07HXYQ0	NC_009494	fig|400673.6.peg.3121	Phosphoglucosamine mutase (EC 5.4.2.10)	3324784	3324838	3.16e-09
GHRKLRM06HAILJ	NC_009494	fig|400673.6.peg.2819	Succinate dehydrogenase cytochrome b-556 subunit	3034358	3034415	5.01e-17
GHRKLRM05FPR9B	NC_009494	fig|400673.6.peg.2454	Proton/glutamate symport protein @ Sodium/glutamate symport protein	2628445	2628518	2.51e-28
GHRKLRM06G2KEQ	NC_009494	fig|400673.6.peg.892	Protein export cytoplasm protein SecA ATPase RNA helicase (TC 3.A.5.1.1)	945636	945697	1.26e-18
GHRKLRM07H8JZU	NC_009494	fig|400673.6.peg.1558	Hydroxymethylglutaryl-CoA reductase (EC 1.1.1.34)	1676514	1676569	1.00e-20
GHRKLRM07H684J	NC_009494	fig|400673.6.peg.1388	hypothetical protein	1495711	1495774	1.26e-25
GHRKLRM06G1Y92	NC_009494	fig|400673.6.peg.2278	Multicopper oxidase	2440272	2440322	2.51e-11
GHRKLRM08JL49S	NC_009494	fig|400673.6.peg.1866	RNA polymerase sigma factor RpoD	2045720	2045771	7.94e-13
GHRKLRM07IO651	NC_009494	fig|400673.6.peg.2426	Enhanced entry protein EnhA	2603333	2603387	5.01e-25
GHRKLRM07H54B9	NC_009494	fig|400673.6.peg.577	Glutaryl-CoA dehydrogenase (EC 1.3.99.7)	609084	609148	5.01e-20
GHRKLRM08JQ36N	NC_009494	fig|400673.6.peg.1212	ClpB protein	1297597	1297676	1.26e-27
GHRKLRM07IIOSF	NC_009494	fig|400673.6.peg.1079	MFS general substrate transporter	1143661	1143725	3.16e-09
GHRKLRM08JNWJT	NC_009494	fig|400673.6.peg.139	Aminomethyltransferase (glycine cleavage system T protein) (EC 2.1.2.10)	144316	144385	2.51e-29
GHRKLRM08JNXOC	NC_009494	fig|400673.6.peg.92	Ferredoxin-dependent glutamate synthase (EC 1.4.7.1)	93871	93931	2.51e-18
GHRKLRM08JM2CN	NC_009494	fig|400673.6.peg.1142	Proline dehydrogenase (EC 1.5.99.8) (Proline oxidase) / Delta-1-pyrroline-5-carboxylate dehydrogenase (EC 1.5.1.12)	1224514	1224595	1.26e-30
GHRKLRM06HEVYE	NC_009494	fig|400673.6.peg.2369	Oligopeptide transport system permease protein	2536586	2536673	1.00e-36
GHRKLRM05FW041	NC_009494	fig|400673.6.peg.2690	Major facilitator family transporter	2888207	2888291	1.00e-20
GHRKLRM06G8206	NC_009494	fig|400673.6.peg.125	Xanthine/uracil/thiamine/ascorbate permease family protein	129468	129533	5.01e-26
GHRKLRM07IFU1Q	NC_009494	fig|400673.6.peg.2232	Phage related integrase	2399926	2399984	1.26e-18
GHRKLRM05GEC9S	NC_009494	fig|400673.6.peg.1052	HTH-type transcriptional regulator skgA	1112828	1112882	5.01e-07
GHRKLRM08JJKIN	NC_009494	fig|400673.6.peg.2941	IcmO protein	3158395	3158470	5.01e-31
GHRKLRM05F7R3V	NC_009494	fig|400673.6.peg.1835	Glutamyl-tRNA reductase (EC 1.2.1.70)	2017793	2017851	1.26e-15
GHRKLRM08JNDT7	NC_009494	fig|400673.6.peg.1105	N-acetylglucosamine related transporter, NagX	1174033	1174088	5.01e-11
GHRKLRM06G41UL	NC_009494	fig|400673.6.peg.509	Enhanced entry protein EnhC	532934	533038	3.16e-19
GHRKLRM08JJ4VZ	NC_009494	fig|400673.6.peg.2480	Cytochrome c heme lyase subunit CcmF	2652238	2652305	1.00e-27
GHRKLRM06GZTWI	NC_009494	fig|400673.6.peg.1388	hypothetical protein	1495619	1495690	3.16e-21
GHRKLRM07HZ8TT	NC_009494	fig|400673.6.peg.2477	Cytochrome c heme lyase subunit CcmH	2650596	2650672	5.01e-19
GHRKLRM06GWIWD	NC_009494	fig|400673.6.peg.2706	Major facilitator family transporter	2921725	2921795	1.00e-19
GHRKLRM08JECOY	NC_009494	fig|400673.6.peg.2687	Tryptophan/tyrosine permease	2884778	2884847	2.51e-08
GHRKLRM07IJJVN	NC_009494	fig|400673.6.peg.1756	Conserved domain protein	1938292	1938372	1.26e-28
GHRKLRM05GFKJW	NC_009494	fig|400673.6.peg.806	LSU m3Psi1915 methyltransferase RlmH ## ybeA	854262	854326	1.26e-19
GHRKLRM05FMH5U	NC_009494	fig|400673.6.peg.3286	3-polyprenyl-4-hydroxybenzoate carboxy-lyase (EC 4.1.1.-)	3491459	3491540	1.26e-42
GHRKLRM07HY3JG	NC_009494	fig|400673.6.peg.1537	Arginyl-tRNA synthetase (EC 6.1.1.19)	1654076	1654134	5.01e-19
GHRKLRM05GHEUP	NC_009494	fig|400673.6.peg.3126	hypothetical protein	3330115	3330189	2.51e-17
GHRKLRM07H5PFD	NC_009494	fig|400673.6.peg.939	Pyruvate dehydrogenase E1 component (EC 1.2.4.1)	995686	995766	3.16e-28
GHRKLRM07IB0IO	NC_009494	fig|400673.6.peg.1109	Large extracellular alpha-helical protein	1180638	1180702	7.94e-25
GHRKLRM07H8HCD	NC_009494	fig|400673.6.peg.1295	Hydroxymethylglutaryl-CoA lyase (EC 4.1.3.4)	1396256	1396323	1.26e-21
GHRKLRM05FLR6Z	NC_009494	fig|400673.6.peg.3106	NADH-ubiquinone oxidoreductase chain L (EC 1.6.5.3)	3307770	3307873	1.00e-32
GHRKLRM05FX52L	NC_009494	fig|400673.6.peg.1886	hypothetical protein	2067493	2067584	3.16e-31
GHRKLRM08JDS4Q	NC_009494	fig|400673.6.peg.2025	Phosphomannomutase (EC 5.4.2.8) / Phosphoglucomutase (EC 5.4.2.2)	2202054	2202104	3.16e-18
GHRKLRM07IA9Y9	NC_009494	fig|400673.6.peg.1537	Arginyl-tRNA synthetase (EC 6.1.1.19)	1653845	1653951	1.00e-44
GHRKLRM07IGTT8	NC_009494	fig|400673.6.peg.448	tRNA delta(2)-isopentenylpyrophosphate transferase (EC 2.5.1.8)	468427	468486	5.01e-19
GHRKLRM07INIFF	NC_009494	fig|400673.6.peg.2343	acetyltransferase, GNAT family	2508860	2508916	1.00e-06
GHRKLRM06G1K3A	NC_009494	fig|400673.6.peg.678	ATP phosphoribosyltransferase (EC 2.4.2.17)	716290	716372	5.01e-34
GHRKLRM08JP5W9	NC_009494	fig|400673.6.peg.2705	Major facilitator family transporter	2920516	2920613	1.26e-30
GHRKLRM06GXVH4	NC_009494	fig|400673.6.peg.3206	Arsenite permease family protein	3422541	3422603	1.26e-07
GHRKLRM05GFNO0	NC_009494	fig|400673.6.peg.3369	Inner membrane protein oxaA	3574491	3574540	6.31e-17
GHRKLRM06G1773	NC_009494	fig|400673.6.peg.2420	Cell division protein FtsI [Peptidoglycan synthetase] (EC 2.4.1.129)	2598059	2598151	3.16e-39
GHRKLRM07IM5YC	NC_009494	fig|400673.6.peg.3142	hypothetical protein	3353744	3353803	2.51e-06
GHRKLRM05F7DYS	NC_009494	fig|400673.6.peg.658	3,4-dihydroxy-2-butanone 4-phosphate synthase / GTP cyclohydrolase II (EC 3.5.4.25)	692855	692927	5.01e-30
GHRKLRM07ILQ65	NC_009494	fig|400673.6.peg.2369	Oligopeptide transport system permease protein	2536556	2536622	5.01e-20
GHRKLRM08JHHFJ	NC_009494	fig|400673.6.peg.3146	hypothetical protein	3358768	3358843	5.01e-27
GHRKLRM06HBRMO	NC_009494	fig|400673.6.peg.1109	Large extracellular alpha-helical protein	1180682	1180761	1.26e-26
GHRKLRM08I9YSN	NC_009494	fig|400673.6.peg.1177	GMP synthase [glutamine-hydrolyzing] (EC 6.3.5.2)	1260881	1260948	5.01e-28
GHRKLRM05GAFY2	NC_009494	fig|400673.6.peg.1211	Signal peptide peptidase SppA, 36K type (EC 3.4.-.-)	1296011	1296065	1.26e-17
GHRKLRM06HCBKG	NC_009494	fig|400673.6.peg.2215	GCN5-related N-acetyltransferase	2384772	2384881	1.00e-44
GHRKLRM05F0H1E	NC_009494	fig|400673.6.peg.2640	2-amino-3-ketobutyrate coenzyme A ligase (EC 2.3.1.29)	2818440	2818493	1.00e-18
GHRKLRM06HHME6	NC_009494	fig|400673.6.peg.2556	Acetyl-coenzyme A carboxyl transferase alpha chain (EC 6.4.1.2)	2726482	2726532	7.94e-14
GHRKLRM07ISQ10	NC_009494	fig|400673.6.peg.1224	Sigma 54-dependent response regulator	1313649	1313704	5.01e-19
GHRKLRM08JJ6LD	NC_009494	fig|400673.6.peg.2016	Phosphoribosyl transferase domain protein	2192114	2192186	1.26e-21
GHRKLRM05F18DC	NC_009494	fig|400673.6.peg.540	UDP-N-acetylenolpyruvoylglucosamine reductase (EC 1.1.1.158)	568000	568090	2.51e-36
GHRKLRM08JKS9L	NC_009494	fig|400673.6.peg.1211	Signal peptide peptidase SppA, 36K type (EC 3.4.-.-)	1296116	1296183	3.16e-15
GHRKLRM05FTR2G	NC_009494	fig|400673.6.peg.1989	RND multidrug efflux membrane fusion protein	2160330	2160385	3.16e-13
GHRKLRM06G7GZ8	NC_009494	fig|400673.6.peg.749	General secretion pathway protein E	785155	785212	3.16e-23
GHRKLRM06G1RWP	NC_009494	fig|400673.6.peg.2498	ABC-type transport system involved in resistance to organic solvents, auxiliary component	2667186	2667250	5.01e-08
GHRKLRM05FRO8U	NC_009494	fig|400673.6.peg.176	Conjugative transfer protein TrbE	188041	188146	1.26e-24
GHRKLRM08JLD9J	NC_009494	fig|400673.6.peg.1864	LporfX	2043115	2043170	6.31e-13
GHRKLRM06HK8LE	NC_009494	fig|400673.6.peg.761	Protease (EC 3.4.21.-)	802601	802681	5.01e-18
GHRKLRM06G8217	NC_009494	fig|400673.6.peg.166	Oligopeptidase A (EC 3.4.24.70)	179369	179438	1.00e-14
GHRKLRM08JJZQC	NC_009494	fig|400673.6.peg.421	NADH-dependent flavin oxidoreductase, Oye family	441919	442047	1.26e-36
GHRKLRM05FPNTT	NC_009494	fig|400673.6.peg.2927	Ribosomal protein L11 methyltransferase (EC 2.1.1.-)	3138377	3138431	5.01e-20
GHRKLRM05F9B7N	NC_009494	fig|400673.6.peg.135	Glycine dehydrogenase [decarboxylating] (glycine cleavage system P2 protein) (EC 1.4.4.2)	140672	140758	2.51e-36
GHRKLRM06HALWI	NC_009494	fig|400673.6.peg.2368	DNA polymerase III alpha subunit (EC 2.7.7.7)	2533548	2533608	7.94e-18
GHRKLRM05FZLSG	NC_009494	fig|400673.6.peg.985	23S rRNA methyltransferase and Florfenicol/chloramphenicol resistance protein / Radical SAM family enzyme, UPF0063 family	1043992	1044089	1.00e-34
GHRKLRM06GVMHA	NC_009494	fig|400673.6.peg.2368	DNA polymerase III alpha subunit (EC 2.7.7.7)	2533333	2533436	5.01e-49
GHRKLRM06G96SW	NC_009494	fig|400673.6.peg.3161	hypothetical protein	3374822	3374915	5.01e-28
GHRKLRM06G2IZY	NC_009494	fig|400673.6.peg.2364	hypothetical protein	2529052	2529129	1.26e-21
GHRKLRM05F94V1	NC_009494	fig|400673.6.peg.448	tRNA delta(2)-isopentenylpyrophosphate transferase (EC 2.5.1.8)	468512	468598	5.01e-19
GHRKLRM06GXLL0	NC_009494	fig|400673.6.peg.4	DNA gyrase subunit B (EC 5.99.1.3)	5126	5217	3.16e-27
GHRKLRM05GGWOM	NC_009494	fig|400673.6.peg.2882	Outer membrane protein assembly factor YaeT precursor	3094138	3094230	1.26e-38
GHRKLRM05F6MO4	NC_009494	fig|400673.6.peg.996	Branched-chain alpha-keto acid dehydrogenase, E1 component, alpha subunit (EC 1.2.4.4)	1054053	1054161	5.01e-46
GHRKLRM05F0IY7	NC_009494	fig|400673.6.peg.439	Ubiquinol-cytochrome C reductase iron-sulfur subunit (EC 1.10.2.2)	459196	459248	6.31e-16
GHRKLRM05FQ3JQ	NC_009494	fig|400673.6.peg.90	Excinuclease ABC subunit B	90186	90239	5.01e-19
GHRKLRM07H4LB8	NC_009494	fig|400673.6.peg.658	3,4-dihydroxy-2-butanone 4-phosphate synthase / GTP cyclohydrolase II (EC 3.5.4.25)	692639	692706	2.51e-22
GHRKLRM08JPSR1	NC_009494	fig|400673.6.peg.1793	Ribonuclease E (EC 3.1.4.-)	1974239	1974310	7.94e-12
GHRKLRM06G3TUK	NC_009494	fig|400673.6.peg.746	Glutaminyl-tRNA synthetase (EC 6.1.1.18)	779894	779968	1.26e-37
GHRKLRM07IGKCU	NC_009494	fig|400673.6.peg.1340	hypothetical protein	1446116	1446176	5.01e-20
GHRKLRM07INTKT	NC_009494	fig|400673.6.peg.2297	Lead, cadmium, zinc and mercury transporting ATPase (EC 3.6.3.3) (EC 3.6.3.5); Copper-translocating P-type ATPase (EC 3.6.3.4)	2462445	2462518	2.51e-20
GHRKLRM08I3IDN	NC_009494	fig|400673.6.peg.359	Transcriptional regulator, LysR family	376391	376454	5.01e-18
GHRKLRM08JCWC9	NC_009494	fig|400673.6.peg.2642	Type I secretion outer membrane protein, TolC precursor	2820722	2820824	1.26e-35
GHRKLRM08JKW5T	NC_009494	fig|400673.6.peg.1306	Glycyl-tRNA synthetase beta chain (EC 6.1.1.14)	1406155	1406235	2.51e-14
GHRKLRM05FU5V0	NC_009494	fig|400673.6.peg.2606	DNA helicase, SNF2/RAD54 family domain protein	2779347	2779409	1.26e-29
GHRKLRM05FO0SU	NC_009494	fig|400673.6.peg.326	NAD-specific glutamate dehydrogenase (EC 1.4.1.2), large form	344559	344665	7.94e-39
GHRKLRM06G3RT6	NC_009494	fig|400673.6.peg.110	3&#39;-to-5&#39; exoribonuclease RNase R	113262	113378	1.00e-42
GHRKLRM08I55GF	NC_009494	fig|400673.6.peg.1886	hypothetical protein	2067506	2067568	1.00e-19
GHRKLRM05FNN9H	NC_009494	fig|400673.6.peg.1784	hypothetical protein	1965595	1965663	1.26e-19
GHRKLRM08I4LGB	NC_009494	fig|400673.6.peg.3106	NADH-ubiquinone oxidoreductase chain L (EC 1.6.5.3)	3307942	3308002	2.51e-19
GHRKLRM05FR3S6	NC_009494	fig|400673.6.peg.1861	FIG134348: essential endopeptidase	2041719	2041770	5.01e-11
GHRKLRM06GZTN3	NC_009494	fig|400673.6.peg.1539	ATP-dependent DNA helicase RecG (EC 3.6.1.-)	1656686	1656737	1.00e-17
GHRKLRM06HMYHP	NC_009494	fig|400673.6.peg.1020	Folate-dependent protein for Fe/S cluster synthesis/repair in oxidative stress	1077429	1077491	1.26e-20
GHRKLRM07H33I9	NC_009494	fig|400673.6.peg.3360	Putative lipoprotein	3561321	3561371	1.26e-07
GHRKLRM08JVJ8F	NC_009494	fig|400673.6.peg.2682	ABC transporter multidrug efflux pump, fused ATP-binding domains	2874624	2874681	1.26e-13
GHRKLRM08JPAFG	NC_009494	fig|400673.6.peg.3101	Translation initiation factor 2	3300186	3300260	1.26e-28
GHRKLRM08JOC7I	NC_009494	fig|400673.6.peg.3115	NADH-ubiquinone oxidoreductase chain C (EC 1.6.5.3)	3317661	3317715	6.31e-13
GHRKLRM07HYBOV	NC_009494	fig|400673.6.peg.2752	2-acylglycerophosphoethanolamine acyltransferase (EC 6.2.1.20)	2971978	2972036	5.01e-13
GHRKLRM08JCSKI	NC_009494	fig|400673.6.peg.2687	Tryptophan/tyrosine permease	2884891	2884973	1.26e-27
GHRKLRM05FVVO0	NC_009494	fig|400673.6.peg.1738	hypothetical protein	1915081	1915164	2.51e-19
GHRKLRM06G5SR6	NC_009494	fig|400673.6.peg.309	Zinc-regulated zinc transporting ATPase ZntA	321977	322073	5.01e-38
GHRKLRM06HM1SR	NC_009494	fig|400673.6.peg.2545	L-aspartate oxidase (EC 1.4.3.16)	2712468	2712558	3.16e-36
GHRKLRM07IHJDL	NC_009494	fig|400673.6.peg.656	Diaminohydroxyphosphoribosylaminopyrimidine deaminase (EC 3.5.4.26) / 5-amino-6-(5-phosphoribosylamino)uracil reductase (EC 1.1.1.193)	691207	691290	1.00e-23
GHRKLRM08JMDMX	NC_009494	fig|400673.6.peg.434	Phenylalanyl-tRNA synthetase beta chain (EC 6.1.1.20)	455537	455599	3.16e-21
GHRKLRM05FYF3N	NC_009494	fig|400673.6.peg.2937	IcmE protein	3152774	3152865	1.26e-27
GHRKLRM06HGBWQ	NC_009494	fig|400673.6.peg.2452	2,3,4,5-tetrahydropyridine-2,6-dicarboxylate N-succinyltransferase (EC 2.3.1.117)	2625981	2626057	2.51e-36
GHRKLRM06HH46Q	NC_009494	fig|400673.6.peg.2713	Type IV fimbrial biogenesis protein PilW	2929349	2929440	2.51e-23
GHRKLRM05GDSKL	NC_009494	fig|400673.6.peg.2030	Integral membrane protein	2207860	2207951	5.01e-21
GHRKLRM07IDCUQ	NC_009494	fig|400673.6.peg.2189	hypothetical protein	2360024	2360091	2.51e-11

## Sheet: Acidithiobacillus caldus
Table S2. Metagenomic reads obtained from EC hot spring that mapped to the A. cryptum JF-5, L. pneumophila str. Corby and A. caldus draft genomes.
Fragment ID (Read Identification)	Contig	Feature ID	Function	Contig Start	Contig Stop	Evalue
GHRKLRM05F7PAJ	NC_004734	fig|33059.1.peg.3	histone-like mobilization protein	1553	1605	1.26e-09
GHRKLRM07IFPZH	NC_004734	fig|33059.1.peg.11	hypothetical protein	8106	8170	1.00e-18
GHRKLRM05GAIEE	NC_004734	fig|33059.1.peg.3	histone-like mobilization protein	1534	1585	2.51e-06
GHRKLRM07H8SNP	NC_004734	fig|33059.1.peg.3	histone-like mobilization protein	1553	1607	6.31e-11
GHRKLRM06HIZEH	NC_004734	fig|33059.1.peg.5	relaxase/primase-like fusion protein	2565	2634	1.00e-09
GHRKLRM06G9RQZ	NC_004734	fig|33059.1.peg.15	transposase-like protein of ISAtc1	11986	12050	2.51e-27
GHRKLRM06G58C6	NC_004734	fig|33059.1.peg.3	histone-like mobilization protein	1534	1620	5.01e-19
GHRKLRM08I45HB	NC_004734	fig|33059.1.peg.3	histone-like mobilization protein	1553	1604	5.01e-09
GHRKLRM08JATSV	NC_004734	fig|33059.1.peg.3	histone-like mobilization protein	1534	1590	1.26e-15
GHRKLRM07ILF35	NC_004734	fig|33059.1.peg.11	hypothetical protein	8137	8197	2.51e-09
GHRKLRM08JXFTW	NC_004734	fig|33059.1.peg.4	oriT recognition-like protein	2219	2282	5.01e-24
GHRKLRM05F3H2U	NC_004734	fig|33059.1.peg.11	hypothetical protein	8104	8171	2.51e-19
GHRKLRM06HBET2	NC_004734	fig|33059.1.peg.3	histone-like mobilization protein	1560	1620	1.26e-11
GHRKLRM07HZC7Q	NC_004734	fig|33059.1.peg.3	histone-like mobilization protein	1534	1607	1.26e-15
GHRKLRM07IGD3Z	NC_004734	fig|33059.1.peg.11	hypothetical protein	8104	8197	1.00e-31
GHRKLRM06GV2ZX	NC_004734	fig|33059.1.peg.3	histone-like mobilization protein	1577	1635	1.00e-08
GHRKLRM06G5WNB	NC_004734	fig|33059.1.peg.3	histone-like mobilization protein	1534	1607	1.26e-15
GHRKLRM05FV79J	NC_004734	fig|33059.1.peg.11	hypothetical protein	8104	8153	7.94e-10
GHRKLRM06HGSM5	NC_004734	fig|33059.1.peg.15	transposase-like protein of ISAtc1	12186	12279	7.94e-33
GHRKLRM06G7APQ	NC_004734	fig|33059.1.peg.15	transposase-like protein of ISAtc1	12275	12335	2.51e-25
GHRKLRM08JAPHF	NC_004734	fig|33059.1.peg.3	histone-like mobilization protein	1553	1607	6.31e-11
GHRKLRM06G85XI	NC_004734	fig|33059.1.peg.3	histone-like mobilization protein	1534	1632	2.51e-19
GHRKLRM05F40N4	NC_004734	fig|33059.1.peg.15	transposase-like protein of ISAtc1	12101	12153	6.31e-19
GHRKLRM08JPIR0	NC_004734	fig|33059.1.peg.9	helicase-like protein	5875	5969	5.01e-41
GHRKLRM06GV5PG	NC_004734	fig|33059.1.peg.3	histone-like mobilization protein	1553	1606	2.51e-10
GHRKLRM08JB3TJ	NC_004734	fig|33059.1.peg.11	hypothetical protein	8136	8197	5.01e-19
GHRKLRM05F78TW	NC_004734	fig|33059.1.peg.15	transposase-like protein of ISAtc1	11961	12072	2.51e-56
GHRKLRM05F3APA	NC_004734	fig|33059.1.peg.3	histone-like mobilization protein	1534	1586	5.01e-07
GHRKLRM06G4YNS	NC_004734	fig|33059.1.peg.4	oriT recognition-like protein	2210	2262	1.26e-25
GHRKLRM07IA8SS	NC_004734	fig|33059.1.peg.3	histone-like mobilization protein	1583	1635	1.00e-07
GHRKLRM06HCPJ0	NC_004734	fig|33059.1.peg.11	hypothetical protein	8104	8183	2.51e-25
GHRKLRM08I35OK	NC_004734	fig|33059.1.peg.3	histone-like mobilization protein	1534	1589	2.51e-08
GHRKLRM07H5HFY	NC_004734	fig|33059.1.peg.11	hypothetical protein	8125	8197	1.26e-24
GHRKLRM08JMD7X	NC_004734	fig|33059.1.peg.2	mobilization protein of unknown function	909	1006	1.00e-31
GHRKLRM07HYKSG	NC_004734	fig|33059.1.peg.3	histone-like mobilization protein	1576	1635	2.51e-09
GHRKLRM05F99RJ	NC_004734	fig|33059.1.peg.3	histone-like mobilization protein	1586	1635	2.51e-06
GHRKLRM05F76RG	NC_004734	fig|33059.1.peg.4	oriT recognition-like protein	2227	2302	1.26e-28
GHRKLRM07H7BT8	NC_004734	fig|33059.1.peg.3	histone-like mobilization protein	1582	1635	3.16e-08
GHRKLRM08JRJG7	NC_004734	fig|33059.1.peg.11	hypothetical protein	8139	8197	2.51e-08
GHRKLRM05GAYJ2	NC_004734	fig|33059.1.peg.3	histone-like mobilization protein	1534	1616	1.26e-17
GHRKLRM05FXL5W	NC_004734	fig|33059.1.peg.15	transposase-like protein of ISAtc1	12146	12214	5.01e-42
GHRKLRM08I8K09	NC_004734	fig|33059.1.peg.11	hypothetical protein	8104	8171	2.51e-19
GHRKLRM05FU50T	NC_004734	fig|33059.1.peg.3	histone-like mobilization protein	1560	1635	1.26e-13
GHRKLRM06HFXAW	NC_004734	fig|33059.1.peg.3	histone-like mobilization protein	1566	1635	7.94e-12
GHRKLRM05FRAMZ	NC_004734	fig|33059.1.peg.4	oriT recognition-like protein	2236	2302	3.16e-24
GHRKLRM06HF9MP	NC_004734	fig|33059.1.peg.5	relaxase/primase-like fusion protein	2528	2632	3.16e-36
GHRKLRM08JHM0T	NC_004734	fig|33059.1.peg.11	hypothetical protein	8144	8197	3.16e-15
GHRKLRM07IQ8DV	NC_004734	fig|33059.1.peg.11	hypothetical protein	8106	8170	1.00e-18
GHRKLRM05FJ3WF	NC_004734	fig|33059.1.peg.15	transposase-like protein of ISAtc1	12263	12328	7.94e-28
GHRKLRM07H1WAZ	NC_004734	fig|33059.1.peg.3	histone-like mobilization protein	1568	1635	1.26e-10
GHRKLRM07IB6BY	NC_004734	fig|33059.1.peg.3	histone-like mobilization protein	1568	1635	1.26e-10
GHRKLRM06GSLWL	NC_004734	fig|33059.1.peg.1	mobilization protein of unknown function	261	377	5.01e-46
GHRKLRM06HDM7D	NC_004734	fig|33059.1.peg.3	histone-like mobilization protein	1582	1635	3.16e-08
GHRKLRM05GGH4O	NC_004734	fig|33059.1.peg.3	histone-like mobilization protein	1534	1606	5.01e-15
GHRKLRM06GW4QV	NC_004734	fig|33059.1.peg.5	relaxase/primase-like fusion protein	2609	2683	3.16e-31
GHRKLRM08I52UP	NC_004734	fig|33059.1.peg.3	histone-like mobilization protein	1553	1635	2.51e-16
GHRKLRM07IJ0DA	NC_004734	fig|33059.1.peg.11	hypothetical protein	8144	8197	5.01e-16
GHRKLRM05FY874	NC_004734	fig|33059.1.peg.3	histone-like mobilization protein	1542	1637	5.01e-11
GHRKLRM06HGBHN	NC_004734	fig|33059.1.peg.11	hypothetical protein	8104	8159	1.00e-14
GHRKLRM06HLYQ9	NC_004734	fig|33059.1.peg.15	transposase-like protein of ISAtc1	12080	12135	7.94e-18
GHRKLRM05F22FO	NC_004734	fig|33059.1.peg.11	hypothetical protein	8104	8171	3.16e-20
GHRKLRM06GWRPF	NC_004734	fig|33059.1.peg.11	hypothetical protein	8106	8168	1.26e-17
GHRKLRM08JHGG2	NC_004734	fig|33059.1.peg.15	transposase-like protein of ISAtc1	12084	12173	7.94e-26
GHRKLRM08JDWGA	NC_004734	fig|33059.1.peg.15	transposase-like protein of ISAtc1	12187	12267	1.26e-20
GHRKLRM05GGF9L	NC_004734	fig|33059.1.peg.11	hypothetical protein	8104	8153	2.51e-12
GHRKLRM05FM6DT	NC_004734	fig|33059.1.peg.15	transposase-like protein of ISAtc1	12221	12335	2.51e-54
GHRKLRM05F717H	NC_004734	fig|33059.1.peg.11	hypothetical protein	8134	8197	2.51e-20
GHRKLRM08JTRK1	NC_004734	fig|33059.1.peg.3	histone-like mobilization protein	1568	1635	1.26e-10
GHRKLRM06HGMAA	NC_004734	fig|33059.1.peg.5	relaxase/primase-like fusion protein	2862	3013	1.00e-43
GHRKLRM07IIJJJ	NC_004734	fig|33059.1.peg.11	hypothetical protein	8128	8197	2.51e-24
GHRKLRM06G59M4	NC_004734	fig|33059.1.peg.3	histone-like mobilization protein	1534	1589	1.00e-08
GHRKLRM08I5RDC	NC_004734	fig|33059.1.peg.15	transposase-like protein of ISAtc1	12024	12131	1.26e-46
GHRKLRM06G4DSA	NC_004734	fig|33059.1.peg.5	relaxase/primase-like fusion protein	2579	2637	5.01e-09
GHRKLRM06G5LXZ	NC_004734	fig|33059.1.peg.11	hypothetical protein	8106	8197	2.51e-30
GHRKLRM08JEURH	NC_004734	fig|33059.1.peg.3	histone-like mobilization protein	1568	1635	1.26e-10
GHRKLRM08JGG4C	NC_004734	fig|33059.1.peg.9	helicase-like protein	5843	5957	1.26e-56
GHRKLRM05FVVM2	NC_004734	fig|33059.1.peg.3	histone-like mobilization protein	1568	1635	1.26e-10
GHRKLRM05FXEZ4	NC_004734	fig|33059.1.peg.3	histone-like mobilization protein	1586	1635	2.51e-06
GHRKLRM05GAR4T	NC_004734	fig|33059.1.peg.3	histone-like mobilization protein	1534	1627	2.51e-20
GHRKLRM08JEZ6W	NC_004734	fig|33059.1.peg.11	hypothetical protein	8104	8187	2.51e-27
GHRKLRM07IAZVK	NC_004734	fig|33059.1.peg.15	transposase-like protein of ISAtc1	12131	12195	1.00e-26
GHRKLRM06G5VQM	NC_004734	fig|33059.1.peg.3	histone-like mobilization protein	1553	1607	6.31e-11
GHRKLRM06G5K9M	NC_004734	fig|33059.1.peg.3	histone-like mobilization protein	1534	1585	2.51e-06
GHRKLRM08JO5FD	NC_004734	fig|33059.1.peg.4	oriT recognition-like protein	2238	2299	1.26e-22
GHRKLRM08JPP34	NC_004734	fig|33059.1.peg.3	histone-like mobilization protein	1534	1607	1.26e-15
GHRKLRM06G1GLL	NC_004734	fig|33059.1.peg.15	transposase-like protein of ISAtc1	11932	11985	2.51e-19
GHRKLRM08JJKIC	NC_004734	fig|33059.1.peg.15	transposase-like protein of ISAtc1	12141	12203	5.01e-29
GHRKLRM06G1PDN	NC_004734	fig|33059.1.peg.3	histone-like mobilization protein	1576	1635	3.16e-09
GHRKLRM06GUBVW	NC_004734	fig|33059.1.peg.3	histone-like mobilization protein	1566	1637	1.26e-10
GHRKLRM08JXT7F	NC_004734	fig|33059.1.peg.15	transposase-like protein of ISAtc1	12234	12335	1.26e-42
GHRKLRM05F94H6	NC_004734	fig|33059.1.peg.11	hypothetical protein	8123	8197	2.51e-25
GHRKLRM05FM1XQ	NC_004734	fig|33059.1.peg.15	transposase-like protein of ISAtc1	12219	12311	3.16e-38
GHRKLRM06HEMO7	NC_004734	fig|33059.1.peg.3	histone-like mobilization protein	1534	1607	1.26e-15
GHRKLRM06HHIBD	NC_004734	fig|33059.1.peg.3	histone-like mobilization protein	1534	1607	1.26e-15
GHRKLRM07H9430	NC_004734	fig|33059.1.peg.15	transposase-like protein of ISAtc1	11932	12017	2.51e-39
GHRKLRM06GX394	NC_004734	fig|33059.1.peg.3	histone-like mobilization protein	1579	1635	1.00e-08
GHRKLRM08JS4OU	NC_004734	fig|33059.1.peg.3	histone-like mobilization protein	1568	1635	1.26e-10
GHRKLRM06G6P5N	NC_004734	fig|33059.1.peg.2	mobilization protein of unknown function	873	956	5.01e-12
GHRKLRM07H4JET	NC_004734	fig|33059.1.peg.4	oriT recognition-like protein	2253	2302	2.51e-16
GHRKLRM06G3LQ2	NC_004734	fig|33059.1.peg.11	hypothetical protein	8124	8197	3.16e-25
GHRKLRM08JE2XL	NC_004734	fig|33059.1.peg.6	primase-like protein	4122	4238	1.00e-55
GHRKLRM05FNWSU	NC_004734	fig|33059.1.peg.11	hypothetical protein	8104	8197	1.00e-31
GHRKLRM06G2REL	NC_004734	fig|33059.1.peg.3	histone-like mobilization protein	1582	1635	3.16e-08
GHRKLRM06HAVCP	NC_004734	fig|33059.1.peg.3	histone-like mobilization protein	1534	1602	1.26e-12
GHRKLRM05FVBES	NC_004734	fig|33059.1.peg.3	histone-like mobilization protein	1553	1635	2.51e-16
GHRKLRM08JD2TD	NC_004734	fig|33059.1.peg.7	anti-toxin-like protein	5235	5306	5.01e-12
GHRKLRM05F1LH7	NC_004734	fig|33059.1.peg.11	hypothetical protein	8104	8153	2.51e-12
GHRKLRM07H007V	NC_004734	fig|33059.1.peg.11	hypothetical protein	8104	8179	5.01e-24
GHRKLRM06HLQKN	NC_004734	fig|33059.1.peg.3	histone-like mobilization protein	1576	1637	1.00e-08
GHRKLRM06G38NZ	NC_004734	fig|33059.1.peg.3	histone-like mobilization protein	1539	1591	5.01e-08
GHRKLRM05F3YLZ	NC_004734	fig|33059.1.peg.11	hypothetical protein	8104	8187	2.51e-27
GHRKLRM07INGDY	NC_004734	fig|33059.1.peg.11	hypothetical protein	8136	8197	5.01e-19
GHRKLRM07IB45N	NC_004734	fig|33059.1.peg.3	histone-like mobilization protein	1534	1607	1.26e-15
GHRKLRM07HYOGT	NC_004734	fig|33059.1.peg.3	histone-like mobilization protein	1553	1635	2.51e-16
GHRKLRM07IAZZL	NC_004734	fig|33059.1.peg.11	hypothetical protein	8104	8160	5.01e-12
GHRKLRM08JFCPG	NC_004734	fig|33059.1.peg.3	histone-like mobilization protein	1568	1635	1.26e-10
GHRKLRM05F29XZ	NC_004734	fig|33059.1.peg.11	hypothetical protein	8104	8160	5.01e-16
GHRKLRM07IA3ZK	NC_004734	fig|33059.1.peg.3	histone-like mobilization protein	1585	1635	5.01e-07
GHRKLRM05FPW7Q	NC_004734	fig|33059.1.peg.3	histone-like mobilization protein	1566	1635	3.16e-11
GHRKLRM08I9IZN	NC_004734	fig|33059.1.peg.11	hypothetical protein	8104	8160	5.01e-16
GHRKLRM06HI14J	NC_004734	fig|33059.1.peg.5	relaxase/primase-like fusion protein	2534	2591	3.16e-13
GHRKLRM08JFQJR	NC_004734	fig|33059.1.peg.11	hypothetical protein	8136	8197	5.01e-19
GHRKLRM08I4VA0	NC_004734	fig|33059.1.peg.3	histone-like mobilization protein	1534	1607	1.26e-15
GHRKLRM07HZINX	NC_004734	fig|33059.1.peg.11	hypothetical protein	8104	8170	6.31e-19
GHRKLRM07H0Q7C	NC_004734	fig|33059.1.peg.3	histone-like mobilization protein	1534	1635	3.16e-21
GHRKLRM05GAIX2	NC_004734	fig|33059.1.peg.11	hypothetical protein	8124	8192	7.94e-23
GHRKLRM06HEJQA	NC_004734	fig|33059.1.peg.3	histone-like mobilization protein	1568	1635	1.26e-10
GHRKLRM05FOVYN	NC_004734	fig|33059.1.peg.15	transposase-like protein of ISAtc1	12165	12265	3.16e-48
GHRKLRM08JFK5V	NC_004734	fig|33059.1.peg.3	histone-like mobilization protein	1534	1589	1.00e-08
GHRKLRM06GYXVR	NC_004734	fig|33059.1.peg.3	histone-like mobilization protein	1560	1612	3.16e-10
GHRKLRM07ILKY4	NC_004734	fig|33059.1.peg.3	histone-like mobilization protein	1534	1606	5.01e-15
GHRKLRM05F2ID1	NC_004734	fig|33059.1.peg.11	hypothetical protein	8138	8187	2.51e-15
GHRKLRM06GTOZ6	NC_004734	fig|33059.1.peg.11	hypothetical protein	8104	8160	3.16e-15
GHRKLRM06G1T9S	NC_004734	fig|33059.1.peg.11	hypothetical protein	8104	8174	1.26e-18
GHRKLRM07IOHHT	NC_004734	fig|33059.1.peg.3	histone-like mobilization protein	1553	1620	2.51e-14
GHRKLRM06G9KYD	NC_004734	fig|33059.1.peg.3	histone-like mobilization protein	1576	1635	3.16e-09
GHRKLRM06HMN90	NC_004734	fig|33059.1.peg.5	relaxase/primase-like fusion protein	2927	3008	1.00e-26
GHRKLRM06G6R52	NC_004734	fig|33059.1.peg.3	histone-like mobilization protein	1576	1635	3.16e-09
GHRKLRM07INNXV	NC_004734	fig|33059.1.peg.11	hypothetical protein	8104	8197	5.01e-31
GHRKLRM06G6QNT	NC_004734	fig|33059.1.peg.3	histone-like mobilization protein	1534	1635	3.16e-21
GHRKLRM07IHC1M	NC_004734	fig|33059.1.peg.3	histone-like mobilization protein	1534	1606	5.01e-15
GHRKLRM05FVVK9	NC_004734	fig|33059.1.peg.3	histone-like mobilization protein	1553	1606	2.51e-10
GHRKLRM07IDD94	NC_004734	fig|33059.1.peg.11	hypothetical protein	8139	8197	1.00e-07
GHRKLRM06G1LFF	NC_004734	fig|33059.1.peg.3	histone-like mobilization protein	1534	1635	3.16e-21
GHRKLRM05GF9GR	NC_004734	fig|33059.1.peg.15	transposase-like protein of ISAtc1	12270	12335	3.16e-27
GHRKLRM06HH204	NC_004734	fig|33059.1.peg.4	oriT recognition-like protein	2219	2294	5.01e-31
GHRKLRM08JLY65	NC_004734	fig|33059.1.peg.3	histone-like mobilization protein	1553	1620	2.51e-14
GHRKLRM05F7KP3	NC_004734	fig|33059.1.peg.11	hypothetical protein	8139	8197	1.26e-17
GHRKLRM07H290N	NC_004734	fig|33059.1.peg.11	hypothetical protein	8106	8170	1.00e-18
GHRKLRM07ICP1E	NC_004734	fig|33059.1.peg.11	hypothetical protein	8120	8171	5.01e-15
GHRKLRM06HEHD8	NC_004734	fig|33059.1.peg.15	transposase-like protein of ISAtc1	12219	12333	3.16e-49
GHRKLRM06HJ2II	NC_004734	fig|33059.1.peg.6	primase-like protein	4216	4330	1.26e-56
GHRKLRM08JFIEE	NC_004734	fig|33059.1.peg.11	hypothetical protein	8146	8197	1.00e-13
GHRKLRM05FR56O	NC_004734	fig|33059.1.peg.5	relaxase/primase-like fusion protein	2967	3039	1.26e-26
GHRKLRM08JHOOQ	NC_004734	fig|33059.1.peg.3	histone-like mobilization protein	1547	1627	1.00e-16
GHRKLRM08I54PA	NC_004734	fig|33059.1.peg.3	histone-like mobilization protein	1534	1607	1.26e-15
GHRKLRM07HWP4M	NC_004734	fig|33059.1.peg.3	histone-like mobilization protein	1534	1587	6.31e-08
GHRKLRM05FZNOW	NC_004734	fig|33059.1.peg.3	histone-like mobilization protein	1534	1599	1.26e-12
GHRKLRM06HBAFE	NC_004734	fig|33059.1.peg.11	hypothetical protein	8132	8187	1.26e-18
GHRKLRM06G5CQP	NC_004734	fig|33059.1.peg.3	histone-like mobilization protein	1534	1586	5.01e-07
GHRKLRM07ID7XT	NC_004734	fig|33059.1.peg.3	histone-like mobilization protein	1534	1635	3.16e-21
GHRKLRM08JIU9Q	NC_004734	fig|33059.1.peg.3	histone-like mobilization protein	1534	1594	1.00e-10
GHRKLRM07H1VD5	NC_004734	fig|33059.1.peg.3	histone-like mobilization protein	1579	1635	1.00e-08
GHRKLRM05F68F5	NC_004734	fig|33059.1.peg.3	histone-like mobilization protein	1586	1635	2.51e-06
GHRKLRM06GT681	NC_004734	fig|33059.1.peg.11	hypothetical protein	8128	8187	7.94e-21
GHRKLRM06GVQZS	NC_004734	fig|33059.1.peg.11	hypothetical protein	8136	8197	5.01e-20
GHRKLRM08JE68Q	NC_004734	fig|33059.1.peg.11	hypothetical protein	8104	8179	7.94e-20
GHRKLRM05FOZLG	NC_004734	fig|33059.1.peg.11	hypothetical protein	8104	8171	2.51e-19
GHRKLRM06G3KTZ	NC_004734	fig|33059.1.peg.3	histone-like mobilization protein	1553	1624	2.51e-14
GHRKLRM05FZF4B	NC_004734	fig|33059.1.peg.3	histone-like mobilization protein	1574	1635	1.26e-09
GHRKLRM08I7RA5	NC_004734	fig|33059.1.peg.15	transposase-like protein of ISAtc1	12252	12301	1.26e-30
GHRKLRM05FUAJ7	NC_004734	fig|33059.1.peg.15	transposase-like protein of ISAtc1	12151	12238	1.00e-36
GHRKLRM08JXGI1	NC_004734	fig|33059.1.peg.3	histone-like mobilization protein	1534	1599	1.26e-12
GHRKLRM07H8CEA	NC_004734	fig|33059.1.peg.3	histone-like mobilization protein	1553	1607	2.51e-11
GHRKLRM06G5MWB	NC_004734	fig|33059.1.peg.4	oriT recognition-like protein	2238	2312	1.26e-22
GHRKLRM07H32BV	NC_004734	fig|33059.1.peg.3	histone-like mobilization protein	1585	1635	5.01e-07
GHRKLRM07IDG1X	NC_004734	fig|33059.1.peg.11	hypothetical protein	8124	8188	6.31e-22
GHRKLRM05FVXYZ	NC_004734	fig|33059.1.peg.11	hypothetical protein	8104	8171	2.51e-19
GHRKLRM05FLROP	NC_004734	fig|33059.1.peg.2	mobilization protein of unknown function	988	1051	3.16e-21
GHRKLRM08JACLK	NC_004734	fig|33059.1.peg.3	histone-like mobilization protein	1553	1606	2.51e-10
GHRKLRM07IKW4D	NC_004734	fig|33059.1.peg.4	oriT recognition-like protein	2236	2312	5.01e-27
GHRKLRM05FR34G	NC_004734	fig|33059.1.peg.8	toxin-like protein	5471	5532	1.26e-27
GHRKLRM06G3IPA	NC_004734	fig|33059.1.peg.11	hypothetical protein	8104	8171	2.51e-19
GHRKLRM07ICLZ5	NC_004734	fig|33059.1.peg.9	helicase-like protein	6032	6120	2.51e-34
GHRKLRM07IB0C1	NC_004734	fig|33059.1.peg.3	histone-like mobilization protein	1568	1635	1.26e-10
GHRKLRM06GU1LT	NC_004734	fig|33059.1.peg.11	hypothetical protein	8104	8153	1.26e-11
GHRKLRM05FOXQN	NC_004734	fig|33059.1.peg.11	hypothetical protein	8104	8173	1.00e-19
GHRKLRM06GY5A9	NC_004734	fig|33059.1.peg.11	hypothetical protein	8136	8197	6.31e-11
GHRKLRM08JUCD4	NC_004734	fig|33059.1.peg.11	hypothetical protein	8139	8197	2.51e-20
GHRKLRM08JM8N0	NC_004734	fig|33059.1.peg.11	hypothetical protein	8104	8168	7.94e-18
GHRKLRM05FXLPS	NC_004734	fig|33059.1.peg.11	hypothetical protein	8104	8197	6.31e-31
GHRKLRM08JGY84	NC_004734	fig|33059.1.peg.3	histone-like mobilization protein	1568	1627	1.26e-09
GHRKLRM05F41HF	NC_004734	fig|33059.1.peg.11	hypothetical protein	8104	8171	1.00e-20
GHRKLRM05GFSNT	NC_004734	fig|33059.1.peg.15	transposase-like protein of ISAtc1	12093	12149	1.26e-15
GHRKLRM08I4PJ7	NC_004734	fig|33059.1.peg.3	histone-like mobilization protein	1534	1635	3.16e-21
GHRKLRM06HE3LC	NC_004734	fig|33059.1.peg.11	hypothetical protein	8115	8189	1.26e-24
GHRKLRM05F3P83	NC_004734	fig|33059.1.peg.3	histone-like mobilization protein	1560	1632	7.94e-12
GHRKLRM07HXIIE	NC_004734	fig|33059.1.peg.3	histone-like mobilization protein	1534	1590	3.16e-09
GHRKLRM08I5QCB	NC_004734	fig|33059.1.peg.11	hypothetical protein	8104	8187	2.51e-27
GHRKLRM05FXSJC	NC_004734	fig|33059.1.peg.9	helicase-like protein	5834	5907	5.01e-29
GHRKLRM05FYBXK	NC_004734	fig|33059.1.peg.11	hypothetical protein	8104	8177	1.26e-21
GHRKLRM07IGZDV	NC_004734	fig|33059.1.peg.15	transposase-like protein of ISAtc1	12026	12102	5.01e-31
GHRKLRM08JOUH9	NC_004734	fig|33059.1.peg.3	histone-like mobilization protein	1585	1635	5.01e-07
GHRKLRM05F5QS0	NC_004734	fig|33059.1.peg.11	hypothetical protein	8104	8187	2.51e-28
GHRKLRM08I9C47	NC_004734	fig|33059.1.peg.3	histone-like mobilization protein	1553	1635	2.51e-16
GHRKLRM06G3VEB	NC_004734	fig|33059.1.peg.11	hypothetical protein	8104	8185	2.51e-26
GHRKLRM06HIRYB	NC_004734	fig|33059.1.peg.11	hypothetical protein	8143	8193	1.00e-12
GHRKLRM05F62FP	NC_004734	fig|33059.1.peg.3	histone-like mobilization protein	1534	1607	1.26e-15
GHRKLRM06HMHPL	NC_004734	fig|33059.1.peg.11	hypothetical protein	8106	8197	3.16e-20
GHRKLRM07H5CJ1	NC_004734	fig|33059.1.peg.11	hypothetical protein	8104	8160	2.51e-15
GHRKLRM06HIQGF	NC_004734	fig|33059.1.peg.11	hypothetical protein	8104	8160	3.16e-15
GHRKLRM05FOZPN	NC_004734	fig|33059.1.peg.3	histone-like mobilization protein	1568	1635	1.26e-10
GHRKLRM05F75TQ	NC_004734	fig|33059.1.peg.5	relaxase/primase-like fusion protein	2579	2631	5.01e-07
GHRKLRM06G4NK9	NC_004734	fig|33059.1.peg.8	toxin-like protein	5443	5531	1.26e-27
GHRKLRM06G3OGW	NC_004734	fig|33059.1.peg.11	hypothetical protein	8139	8197	3.16e-23
GHRKLRM07IQC4A	NC_004734	fig|33059.1.peg.3	histone-like mobilization protein	1534	1620	3.16e-19
GHRKLRM08JPK0F	NC_004734	fig|33059.1.peg.11	hypothetical protein	8106	8155	3.16e-12
GHRKLRM08JKB2I	NC_004734	fig|33059.1.peg.11	hypothetical protein	8104	8171	2.51e-17
GHRKLRM08JTT30	NC_004734	fig|33059.1.peg.11	hypothetical protein	8104	8197	5.01e-31
GHRKLRM07IP74W	NC_004734	fig|33059.1.peg.11	hypothetical protein	8124	8197	3.16e-26
GHRKLRM06HG71C	NC_004734	fig|33059.1.peg.5	relaxase/primase-like fusion protein	2538	2606	2.51e-18
GHRKLRM05FTKX5	NC_004734	fig|33059.1.peg.11	hypothetical protein	8148	8197	1.00e-12
GHRKLRM08JREDX	NC_004734	fig|33059.1.peg.11	hypothetical protein	8126	8197	5.01e-24
GHRKLRM07IG2TZ	NC_004734	fig|33059.1.peg.1	mobilization protein of unknown function	258	339	2.51e-32
GHRKLRM06HEIDS	NC_004734	fig|33059.1.peg.3	histone-like mobilization protein	1553	1620	2.51e-14
GHRKLRM06G4Q3E	NC_004734	fig|33059.1.peg.3	histone-like mobilization protein	1557	1632	1.00e-13
GHRKLRM06HDO44	NC_004734	fig|33059.1.peg.5	relaxase/primase-like fusion protein	2898	2963	5.01e-23
GHRKLRM08JFC18	NC_004734	fig|33059.1.peg.11	hypothetical protein	8106	8171	3.16e-19
GHRKLRM06G28YJ	NC_004734	fig|33059.1.peg.11	hypothetical protein	8104	8197	1.26e-19
GHRKLRM07IFL0V	NC_004734	fig|33059.1.peg.3	histone-like mobilization protein	1577	1635	1.00e-08
GHRKLRM05GDL61	NC_004734	fig|33059.1.peg.3	histone-like mobilization protein	1565	1637	3.16e-11
GHRKLRM05FY3AT	NC_004734	fig|33059.1.peg.3	histone-like mobilization protein	1534	1584	1.00e-05
GHRKLRM06G1YLH	NC_004734	fig|33059.1.peg.11	hypothetical protein	8104	8182	6.31e-25
GHRKLRM05F8AH7	NC_004734	fig|33059.1.peg.3	histone-like mobilization protein	1553	1607	6.31e-11
GHRKLRM05FNJQ7	NC_004734	fig|33059.1.peg.3	histone-like mobilization protein	1568	1635	1.26e-10
GHRKLRM06GTTC9	NC_004734	fig|33059.1.peg.11	hypothetical protein	8118	8171	5.01e-16
GHRKLRM08I638U	NC_004734	fig|33059.1.peg.11	hypothetical protein	8137	8197	2.51e-18
GHRKLRM05GHW6N	NC_004734	fig|33059.1.peg.10	DNA-binding protein-like protein	6962	7056	2.51e-33
GHRKLRM07ISWRR	NC_004734	fig|33059.1.peg.4	oriT recognition-like protein	2228	2292	1.26e-24
GHRKLRM08JLQNG	NC_004734	fig|33059.1.peg.11	hypothetical protein	8131	8197	6.31e-22
GHRKLRM06G6XYT	NC_004734	fig|33059.1.peg.3	histone-like mobilization protein	1534	1607	1.26e-15
GHRKLRM05FQG8B	NC_004734	fig|33059.1.peg.3	histone-like mobilization protein	1553	1609	5.01e-12
GHRKLRM06HHSSH	NC_004734	fig|33059.1.peg.3	histone-like mobilization protein	1583	1635	1.00e-07
GHRKLRM08JKFOW	NC_004734	fig|33059.1.peg.3	histone-like mobilization protein	1534	1606	5.01e-15
GHRKLRM08JLS4P	NC_004734	fig|33059.1.peg.3	histone-like mobilization protein	1543	1635	5.01e-18
GHRKLRM05FZAXO	NC_004734	fig|33059.1.peg.11	hypothetical protein	8104	8170	6.31e-19
GHRKLRM06G2EYS	NC_004734	fig|33059.1.peg.3	histone-like mobilization protein	1534	1594	1.00e-10
GHRKLRM07H167Z	NC_004734	fig|33059.1.peg.3	histone-like mobilization protein	1553	1605	5.01e-10
GHRKLRM06GW4T5	NC_004734	fig|33059.1.peg.11	hypothetical protein	8104	8153	2.51e-12
GHRKLRM08JKSMU	NC_004734	fig|33059.1.peg.11	hypothetical protein	8135	8197	1.00e-19
GHRKLRM06G0W3K	NC_004734	fig|33059.1.peg.3	histone-like mobilization protein	1553	1607	6.31e-11
GHRKLRM05FQW2D	NC_004734	fig|33059.1.peg.3	histone-like mobilization protein	1534	1616	1.26e-18
GHRKLRM06GXV4F	NC_004734	fig|33059.1.peg.3	histone-like mobilization protein	1586	1635	2.51e-06
GHRKLRM05F76CT	NC_004734	fig|33059.1.peg.3	histone-like mobilization protein	1534	1613	5.01e-18
GHRKLRM07INUM5	NC_004734	fig|33059.1.peg.3	histone-like mobilization protein	1534	1603	1.26e-14
GHRKLRM05GAVP6	NC_004734	fig|33059.1.peg.11	hypothetical protein	8104	8197	1.00e-31
GHRKLRM05FWD1T	NC_004734	fig|33059.1.peg.11	hypothetical protein	8119	8197	3.16e-27
GHRKLRM07H4XTR	NC_004734	fig|33059.1.peg.15	transposase-like protein of ISAtc1	12100	12153	1.00e-19
GHRKLRM07INTU0	NC_004734	fig|33059.1.peg.11	hypothetical protein	8104	8170	6.31e-19
GHRKLRM07ILY72	NC_004734	fig|33059.1.peg.3	histone-like mobilization protein	1534	1606	5.01e-15
GHRKLRM07H6ZND	NC_004734	fig|33059.1.peg.11	hypothetical protein	8104	8158	2.51e-10
GHRKLRM05F77ZV	NC_004734	fig|33059.1.peg.11	hypothetical protein	8136	8191	1.26e-18
GHRKLRM06G4ZJ4	NC_004734	fig|33059.1.peg.11	hypothetical protein	8104	8197	5.01e-31
GHRKLRM08I4TJH	NC_004734	fig|33059.1.peg.5	relaxase/primase-like fusion protein	2556	2605	2.51e-18
GHRKLRM08JOA62	NC_004734	fig|33059.1.peg.15	transposase-like protein of ISAtc1	12072	12191	3.16e-33
GHRKLRM05F2P5C	NC_004734	fig|33059.1.peg.3	histone-like mobilization protein	1534	1607	3.16e-16
GHRKLRM05F8I47	NC_004734	fig|33059.1.peg.11	hypothetical protein	8104	8187	2.51e-28
GHRKLRM05FK2H4	NC_004734	fig|33059.1.peg.5	relaxase/primase-like fusion protein	2956	3011	1.26e-14
GHRKLRM06G7LOZ	NC_004734	fig|33059.1.peg.15	transposase-like protein of ISAtc1	11983	12066	2.51e-26
GHRKLRM08JETPF	NC_004734	fig|33059.1.peg.15	transposase-like protein of ISAtc1	12226	12335	5.01e-50
GHRKLRM06GVVYQ	NC_004734	fig|33059.1.peg.4	oriT recognition-like protein	2210	2312	1.26e-38
GHRKLRM07H6GYD	NC_004734	fig|33059.1.peg.11	hypothetical protein	8104	8197	1.00e-31
GHRKLRM07II8N0	NC_004734	fig|33059.1.peg.3	histone-like mobilization protein	1534	1591	1.00e-09
GHRKLRM06HMQRE	NC_004734	fig|33059.1.peg.11	hypothetical protein	8135	8188	2.51e-16
GHRKLRM06GXAWA	NC_004734	fig|33059.1.peg.15	transposase-like protein of ISAtc1	12130	12195	2.51e-27
GHRKLRM05F5F3U	NC_004734	fig|33059.1.peg.11	hypothetical protein	8104	8165	2.51e-17
GHRKLRM08JL3CL	NC_004734	fig|33059.1.peg.11	hypothetical protein	8118	8183	3.16e-22
GHRKLRM06HH2HA	NC_004734	fig|33059.1.peg.11	hypothetical protein	8104	8192	2.51e-16
GHRKLRM07ILUM5	NC_004734	fig|33059.1.peg.11	hypothetical protein	8135	8197	1.00e-19
GHRKLRM05FPPRJ	NC_004734	fig|33059.1.peg.11	hypothetical protein	8104	8170	6.31e-19
GHRKLRM06GYFGP	NC_004734	fig|33059.1.peg.11	hypothetical protein	8124	8197	3.16e-26
GHRKLRM08JFM68	NC_004734	fig|33059.1.peg.15	transposase-like protein of ISAtc1	11975	12086	5.01e-45
GHRKLRM07IOM9U	NC_004734	fig|33059.1.peg.11	hypothetical protein	8145	8197	3.16e-14
GHRKLRM08JJLIX	NC_004734	fig|33059.1.peg.3	histone-like mobilization protein	1549	1616	1.26e-14
GHRKLRM06HCNMN	NC_004734	fig|33059.1.peg.3	histone-like mobilization protein	1534	1588	2.51e-08
GHRKLRM06G1K38	NC_004734	fig|33059.1.peg.9	helicase-like protein	6023	6076	1.26e-20
GHRKLRM08JXG91	NC_004734	fig|33059.1.peg.11	hypothetical protein	8138	8197	5.01e-18
GHRKLRM08I9SCY	NC_004734	fig|33059.1.peg.3	histone-like mobilization protein	1534	1607	1.26e-15
GHRKLRM06GXXOJ	NC_004734	fig|33059.1.peg.15	transposase-like protein of ISAtc1	12144	12247	1.26e-34
GHRKLRM08JH06V	NC_004734	fig|33059.1.peg.11	hypothetical protein	8104	8160	3.16e-15
GHRKLRM06G45IJ	NC_004734	fig|33059.1.peg.11	hypothetical protein	8135	8187	5.01e-17
GHRKLRM08JWIKB	NC_004734	fig|33059.1.peg.3	histone-like mobilization protein	1534	1635	3.16e-21
GHRKLRM07H05GD	NC_004734	fig|33059.1.peg.3	histone-like mobilization protein	1553	1624	2.51e-14
GHRKLRM07H9C08	NC_004734	fig|33059.1.peg.11	hypothetical protein	8104	8197	2.51e-32
GHRKLRM07H2NJK	NC_004734	fig|33059.1.peg.4	oriT recognition-like protein	2243	2301	3.16e-19
GHRKLRM06GTIGH	NC_004734	fig|33059.1.peg.11	hypothetical protein	8104	8187	5.01e-28
GHRKLRM05GFB4Y	NC_004734	fig|33059.1.peg.3	histone-like mobilization protein	1564	1635	1.26e-12
GHRKLRM05GG9JH	NC_004734	fig|33059.1.peg.3	histone-like mobilization protein	1534	1613	5.01e-18
GHRKLRM07IBI81	NC_004734	fig|33059.1.peg.15	transposase-like protein of ISAtc1	12053	12184	2.51e-38
GHRKLRM05FOY76	NC_004734	fig|33059.1.peg.3	histone-like mobilization protein	1534	1607	1.26e-15
GHRKLRM07IQ1O0	NC_004734	fig|33059.1.peg.3	histone-like mobilization protein	1553	1607	6.31e-11
GHRKLRM07H2FGP	NC_004734	fig|33059.1.peg.3	histone-like mobilization protein	1534	1586	5.01e-07
GHRKLRM08JR360	NC_004734	fig|33059.1.peg.11	hypothetical protein	8104	8179	2.51e-23
GHRKLRM06G36HI	NC_004734	fig|33059.1.peg.3	histone-like mobilization protein	1574	1635	2.51e-09
GHRKLRM08I5X9V	NC_004734	fig|33059.1.peg.3	histone-like mobilization protein	1566	1635	3.16e-11
GHRKLRM08JS5NH	NC_004734	fig|33059.1.peg.3	histone-like mobilization protein	1534	1585	2.51e-06
GHRKLRM07IDEPW	NC_004734	fig|33059.1.peg.11	hypothetical protein	8131	8197	6.31e-22
GHRKLRM06GVXNV	NC_004734	fig|33059.1.peg.11	hypothetical protein	8146	8197	1.26e-14
GHRKLRM07IGU5G	NC_004734	fig|33059.1.peg.11	hypothetical protein	8104	8187	6.31e-29
GHRKLRM05FMI0Z	NC_004734	fig|33059.1.peg.11	hypothetical protein	8104	8171	2.51e-19
GHRKLRM05GCHLY	NC_004734	fig|33059.1.peg.3	histone-like mobilization protein	1553	1607	2.51e-11
GHRKLRM07IJH45	NC_004734	fig|33059.1.peg.15	transposase-like protein of ISAtc1	12251	12304	5.01e-21
GHRKLRM08JEYYN	NC_004734	fig|33059.1.peg.3	histone-like mobilization protein	1553	1607	6.31e-11
GHRKLRM08JRKPR	NC_004734	fig|33059.1.peg.3	histone-like mobilization protein	1584	1635	3.16e-07
GHRKLRM08JV2B3	NC_004734	fig|33059.1.peg.15	transposase-like protein of ISAtc1	12224	12296	7.94e-33
GHRKLRM08JRWR1	NC_004734	fig|33059.1.peg.11	hypothetical protein	8104	8153	2.51e-12
GHRKLRM06G9DLK	NC_004734	fig|33059.1.peg.9	helicase-like protein	5853	5965	1.26e-50
GHRKLRM05F0VMH	NC_004734	fig|33059.1.peg.11	hypothetical protein	8104	8187	1.26e-27
GHRKLRM07IGO5L	NC_004734	fig|33059.1.peg.3	histone-like mobilization protein	1582	1635	3.16e-08
GHRKLRM07H0O7A	NC_004734	fig|33059.1.peg.11	hypothetical protein	8115	8197	2.51e-27
GHRKLRM05F150F	NC_004734	fig|33059.1.peg.3	histone-like mobilization protein	1576	1635	3.16e-09
GHRKLRM05F25AX	NC_004734	fig|33059.1.peg.3	histone-like mobilization protein	1534	1606	5.01e-14
GHRKLRM06HICN9	NC_004734	fig|33059.1.peg.3	histone-like mobilization protein	1553	1635	2.51e-16
GHRKLRM05FMRLK	NC_004734	fig|33059.1.peg.5	relaxase/primase-like fusion protein	2598	2649	5.01e-20
GHRKLRM06GU4EW	NC_004734	fig|33059.1.peg.15	transposase-like protein of ISAtc1	12259	12309	5.01e-32
GHRKLRM07IAQI9	NC_004734	fig|33059.1.peg.15	transposase-like protein of ISAtc1	12048	12134	2.51e-21
GHRKLRM05F7V31	NC_004734	fig|33059.1.peg.3	histone-like mobilization protein	1551	1605	1.26e-09
GHRKLRM07IJQ2Z	NC_004734	fig|33059.1.peg.3	histone-like mobilization protein	1553	1635	2.51e-16
GHRKLRM05FSA36	NC_004734	fig|33059.1.peg.11	hypothetical protein	8104	8160	5.01e-16
GHRKLRM06G2DW3	NC_004734	fig|33059.1.peg.3	histone-like mobilization protein	1534	1587	6.31e-08
GHRKLRM07H8UC4	NC_004734	fig|33059.1.peg.15	transposase-like protein of ISAtc1	12215	12335	7.94e-57
GHRKLRM08JT7MM	NC_004734	fig|33059.1.peg.3	histone-like mobilization protein	1559	1627	1.26e-13
GHRKLRM05FPTBV	NC_004734	fig|33059.1.peg.11	hypothetical protein	8140	8197	7.94e-18
GHRKLRM06HHCB4	NC_004734	fig|33059.1.peg.11	hypothetical protein	8106	8160	5.01e-15
GHRKLRM07IC798	NC_004734	fig|33059.1.peg.3	histone-like mobilization protein	1551	1607	5.01e-11
GHRKLRM08JW75F	NC_004734	fig|33059.1.peg.3	histone-like mobilization protein	1577	1635	1.00e-08
GHRKLRM07IN5GD	NC_004734	fig|33059.1.peg.15	transposase-like protein of ISAtc1	12164	12240	1.26e-31
GHRKLRM08JJQS4	NC_004734	fig|33059.1.peg.3	histone-like mobilization protein	1542	1609	1.00e-14
GHRKLRM07ICOAI	NC_004734	fig|33059.1.peg.11	hypothetical protein	8111	8171	5.01e-17
GHRKLRM05FVYUU	NC_004734	fig|33059.1.peg.3	histone-like mobilization protein	1543	1607	2.51e-12
GHRKLRM07H5Q7A	NC_004734	fig|33059.1.peg.3	histone-like mobilization protein	1566	1616	1.00e-08
GHRKLRM05FR0ZV	NC_004734	fig|33059.1.peg.3	histone-like mobilization protein	1553	1607	6.31e-11
GHRKLRM06GSLU0	NC_004734	fig|33059.1.peg.3	histone-like mobilization protein	1534	1604	1.00e-13
GHRKLRM07IIMIY	NC_004734	fig|33059.1.peg.3	histone-like mobilization protein	1544	1606	6.31e-12
GHRKLRM06G1EW9	NC_004734	fig|33059.1.peg.3	histone-like mobilization protein	1534	1599	5.01e-12
GHRKLRM06HCBM4	NC_004734	fig|33059.1.peg.5	relaxase/primase-like fusion protein	2609	2685	3.16e-13
GHRKLRM08JO3K3	NC_004734	fig|33059.1.peg.3	histone-like mobilization protein	1534	1604	5.01e-15
GHRKLRM06G8JL6	NC_004734	fig|33059.1.peg.5	relaxase/primase-like fusion protein	2641	2727	1.26e-34
GHRKLRM07H6BFQ	NC_004734	fig|33059.1.peg.15	transposase-like protein of ISAtc1	12030	12086	1.26e-14
GHRKLRM07HZMMF	NC_004734	fig|33059.1.peg.3	histone-like mobilization protein	1553	1607	6.31e-11
GHRKLRM06HFLT9	NC_004734	fig|33059.1.peg.11	hypothetical protein	8104	8161	5.01e-16
GHRKLRM06HGHOU	NC_004734	fig|33059.1.peg.11	hypothetical protein	8104	8153	2.51e-12
GHRKLRM07H7U5Q	NC_004734	fig|33059.1.peg.11	hypothetical protein	8104	8187	3.16e-17
GHRKLRM07IMV2N	NC_004734	fig|33059.1.peg.3	histone-like mobilization protein	1534	1592	5.01e-09
GHRKLRM08JBWRK	NC_004734	fig|33059.1.peg.11	hypothetical protein	8104	8160	3.16e-15
GHRKLRM08JF6XB	NC_004734	fig|33059.1.peg.3	histone-like mobilization protein	1553	1633	5.01e-16
GHRKLRM08JB90B	NC_004734	fig|33059.1.peg.3	histone-like mobilization protein	1534	1586	5.01e-07
GHRKLRM07IMA08	NC_004734	fig|33059.1.peg.3	histone-like mobilization protein	1553	1606	2.51e-10
GHRKLRM08JMNGB	NC_004734	fig|33059.1.peg.15	transposase-like protein of ISAtc1	12259	12335	2.51e-32
GHRKLRM08JFHGS	NC_004734	fig|33059.1.peg.4	oriT recognition-like protein	2210	2276	2.51e-26
GHRKLRM06GWTIW	NC_004734	fig|33059.1.peg.11	hypothetical protein	8104	8197	1.00e-30
GHRKLRM07H23P1	NC_004734	fig|33059.1.peg.3	histone-like mobilization protein	1579	1635	1.00e-08
GHRKLRM06GT3T9	NC_004734	fig|33059.1.peg.15	transposase-like protein of ISAtc1	12048	12116	7.94e-15
GHRKLRM07H97F9	NC_004734	fig|33059.1.peg.11	hypothetical protein	8130	8197	2.51e-22
GHRKLRM07IGGKC	NC_004734	fig|33059.1.peg.11	hypothetical protein	8104	8170	6.31e-19
